# Supplementary material for: A general thermodynamics-triggered competitive growth model to guide the synthesis of two-dimensional nonlayered materials
Source: Nat Commun. 2023 Feb 21;14:958. doi: 10.1038/s41467-023-36619-5 (PMC9944324; doi:10.1038/s41467-023-36619-5)
Supplement: Supplementary file 2 — Source data [file 41467_2023_36619_MOESM2_ESM.xlsx]

## Sheet: Fig. 3b
Raman shifts (cm-1)	Intensity
53.7125	82.4893
55.6013	98.1975
57.4919	104.241
59.3799	109.38
61.2676	116.714
63.157	115.193
65.0439	115.477
66.9304	122.905
68.8166	123.666
70.7023	123.192
72.5899	122.621
74.4749	121.664
76.3595	121.663
78.2416	123.476
80.1255	122.811
82.0089	115.952
83.8921	114.524
85.7748	116.524
87.655	120.045
89.537	119.479
91.4164	125.287
93.2976	124.239
95.1763	121.858
97.0568	127.096
98.9347	129.096
100.812	132.137
102.692	137.193
104.568	136.048
106.445	129.572
108.321	133.286
110.197	130.236
112.072	129.764
113.947	129.857
115.821	129.095
117.696	124.427
119.569	124.238
121.441	120.717
123.314	117.474
125.186	115.764
127.057	115.383
128.929	112.714
130.798	108.62
132.669	108.619
134.538	111.761
136.406	110.712
138.276	113.954
140.144	112.716
142.011	114.045
143.878	113.286
145.744	111.763
147.61	109.001
149.476	109.761
151.341	106.332
153.206	109.192
155.071	108.048
156.935	107.382
158.797	109.378
160.66	117.381
162.523	114.812
164.384	115.764
166.246	113.098
168.106	115.091
169.965	115.949
171.826	118.716
173.685	110.622
175.544	107.956
177.402	102.237
179.259	104.905
181.116	106.428
182.973	106.906
184.83	106.333
186.686	109.572
188.542	116.995
190.397	123.475
192.252	132.907
194.105	138.711
195.959	141.191
197.813	140.714
199.664	138.052
201.517	127.284
203.368	118.906
205.218	117.001
207.07	111.188
208.92	107.574
210.769	106.717
212.618	105.571
214.467	107.188
216.315	110.335
218.163	109.287
220.01	109.38
221.857	111.856
223.704	117.285
225.55	120.62
227.394	120.333
229.239	121.095
231.084	120.811
232.927	124.234
234.772	109.38
236.613	111.856
238.455	117.285
240.298	120.62
242.139	120.333
243.98	121.095
245.82	120.811
247.66	124.234
249.501	109.38
251.34	111.856
253.177	117.285
255.015	120.62
256.853	120.333
258.691	121.095
260.528	120.811
262.363	124.234
264.199	117.285
266.033	120.62
267.869	137.758
269.703	135.289
271.538	129.669
273.37	126.144
275.202	127.284
277.034	126.524
278.868	125.764
280.699	126.714
282.53	128.237
284.36	135.472
286.19	138.524
288.02	134.334
289.847	127.48
291.676	125.097
293.505	126.144
295.331	135.948
297.159	140.143
298.986	143.955
300.811	145.478
302.636	148.522
304.463	151.192
306.287	156.999
308.11	160.236
309.936	159.002
311.759	158.906
313.581	160.809
315.403	158.904
317.225	157.572
319.047	156.238
320.866	149.478
322.686	146.048
324.507	144.143
326.327	142.142
328.145	139.667
329.964	141.285
331.781	142.333
333.599	141.57
335.415	138.621
337.231	138.43
339.049	139.95
340.864	139.286
342.679	137.954
344.493	136.525
346.307	135.57
348.121	136.428
349.934	140.335
351.747	136.715
353.56	135.762
355.37	136.237
357.182	136.334
358.993	134.333
360.802	131.764
362.613	126.619
364.422	125
366.232	125.571
368.039	126.428
369.847	129.379
371.654	124.717
373.462	120.524
375.269	117.572
377.075	120.138
378.88	124.14
380.685	129.476
382.488	126.715
384.293	125.477
386.097	123.952
387.901	121.669
389.702	123.953
391.505	125.382
393.306	125.952
395.108	127.951
396.908	126.715
398.708	122.809
400.509	122.905
402.308	121.571
404.107	123.57
405.905	124.905
407.703	126.523
409.5	125.858
411.297	124.81
413.094	122.047
414.891	120.62
416.685	119.667
418.48	121.002
420.274	124.236
422.069	128.904
423.863	129.953
425.656	128.336
427.448	127.669
429.241	127.379
431.032	129.666
432.823	130.524
434.614	130.905
436.404	128.143
438.194	129
439.983	130.334
441.772	135.951
443.561	137.001
445.348	140.047
447.136	140.237
448.924	139.952
450.709	135.762
452.496	139.191
454.281	135.57
456.067	137.476
457.851	140.905
459.634	140.906
461.418	140.81
463.203	139.478
464.985	138.807
466.767	138.045
468.549	137.286
470.329	138.142
472.11	135.385
473.891	130.334
475.671	132.714
477.449	131.285
479.229	132.617
481.007	138.142
482.786	137.763
484.562	143.474
486.341	143.287
488.117	138.812
489.893	137.574
491.668	135.381
493.443	140.14
495.218	147.572
496.992	148.047
498.766	142.338
500.539	138.812
502.313	135
504.084	140.139
505.856	140.045
507.628	139.003
509.398	138.809
511.17	140.523
512.939	146.143
514.708	152.619
516.476	155.286
518.246	151.191
520.014	153.287
521.782	155.666
523.549	165.281
525.316	169.855
527.082	175.002
528.846	175
530.612	173.097
532.377	176.62
534.142	183.097
535.905	186.521
537.669	192.711
539.431	188.527
541.193	181.86
542.956	186.617
544.717	190.233
546.478	198.135
548.238	201.479
549.998	195.763
551.758	192.332
553.517	193.951
555.276	190.904
557.035	191.762
558.791	182.719
560.549	184.62
562.307	187.666
564.062	190.237
565.819	188.429
567.573	192.904
569.328	193.947
571.083	199.763
572.837	201.097
574.59	199.003
576.343	189.287
578.096	193.855
579.848	191.859
581.6	193.858
583.351	191.953
585.1	189.669
586.851	183.473
588.602	185.477
590.35	184.713
592.1	187.859
593.847	190.714
595.596	190.811
597.343	189.762
599.09	189.663
600.836	185.668
602.581	182.714
604.327	179.573
606.072	176.618
607.817	178.045
609.561	181.286
611.305	175.474
613.047	172.338
614.791	163.858
616.534	162.81
618.275	166.998
620.015	175.376
621.757	180.048
623.497	176.051
625.236	172.336
626.977	175.188
628.716	179.757
630.455	185.381
632.193	193.194
633.929	195.379
635.666	199.855
637.403	209.955
639.14	211.862
640.874	211.858
642.61	220.622
644.344	234.039
646.08	250.049
647.813	269.952
649.546	277.474
651.28	282.719
653.012	285.575
654.744	303.093
656.475	323.948
658.207	341.383
659.937	351.196
661.668	362.721
663.396	369.752
665.126	378.617
666.855	386.434
668.582	390.712
670.311	388.043
672.038	384.432
673.764	383.291
675.492	376.995
677.217	371.378
678.942	364.907
680.667	354.24
682.392	338.714
684.116	329.76
685.84	316.428
687.563	295.474
689.284	277.864
691.007	270.523
692.73	261.186
694.45	253.009
696.172	238.906
697.891	225.76
699.611	221.854
701.332	218.904
703.05	211.193
704.768	201.575
706.486	191.856
708.204	183.762
709.921	179.858
711.638	169.569
713.353	160.052
715.069	155.475
716.785	149.474
718.499	140.051
720.214	135.666
721.927	127.857
723.64	123
725.354	121.57
727.066	115.476
728.778	107.193
730.489	102.715
732.2	100.999
733.911	104.14
735.621	108.904
737.331	108.619
739.039	105.098
740.749	101.857
742.458	97.5692
744.164	96.8068
745.871	93.5741
747.579	86.4265
749.285	81.5715
750.99	77.955
752.698	69.2852
754.402	72.9031
756.107	75.9491
757.811	76.7124
759.513	79.2854
761.217	78.8132
762.92	74.9986
764.623	77.6644
766.323	76.2408
768.026	73.2868
769.726	72.1422
771.425	70.7131
773.127	72.6193
774.826	75.0003
776.524	73.0956
778.223	74.5232
779.921	73.1911
781.619	71.4766
783.316	72.5222
785.013	73.2847
786.71	72.1417
788.404	71.3827
790.101	67.3817
791.794	65.9511
793.49	69.9526
795.183	73.4756
796.876	73.6676
798.571	73.3809
800.263	68.7146
801.955	63.1922
803.646	64.2377
805.338	65.0943
807.029	64.3325
808.719	66.0495
810.408	66.999
812.098	67.1877
813.787	66.2375
815.475	63.2883
817.162	59.9544
818.851	58.6171
820.537	61.8572
822.223	64.7145
823.909	64.7146
825.597	64.4286
827.282	63.3813
828.965	64.7131
830.649	62.9064
832.334	61.6672
834.018	63.5708
835.699	64.6176
837.382	66.9024
839.063	69.6682
840.746	63.5719
842.427	61.8566
844.107	61.6667
845.788	63.0939
847.468	64.9054
849.147	64.2409
850.826	59.0955
852.504	58.7146
854.182	59.4748
855.858	60.8098
857.536	60.9052
859.213	58.8098
860.888	57.2857
862.565	56.3322
864.239	57.1902
865.913	55.7624
867.587	56.714
869.262	58.0465
870.935	57.3825
872.608	56.62
874.281	54.9059
875.951	53.9524
877.623	54.9985
879.294	56.1431
880.966	56.1414
882.634	53.7642
884.305	53.0014
885.973	54.8097
887.641	58.8074
889.311	61.4761
890.979	61.1925
892.646	59.0002
894.312	57
895.979	53.8572
897.645	55.8573
899.311	54.7161
900.974	55.0926
902.64	59.5706
904.305	60.1437
905.967	60.809
907.632	62.2386
909.294	57.6671
910.955	58.5236
912.619	55.9528
914.28	55.9511
915.941	55.667
917.601	55.0962
919.261	54.5232
920.919	55.0004
922.579	53.0936
924.238	53.5723
925.897	55.1908
927.554	56.332
929.21	57.096
930.868	56.0479
932.524	57.1892
934.179	56.3311
935.837	53.5733
937.491	53.0009
939.146	52.7134
940.8	52.4262
942.452	53.0013
944.106	52.7171
945.759	50.1402
947.41	51.2841
949.063	52.4287
950.713	53.0008
952.366	51.0961
954.015	50.1432
955.665	56.1402
957.316	56.3341
958.965	57.9529
960.614	57.6682
962.262	56.5229
963.908	54.0474
965.556	54.5255
967.203	50.4282
968.848	50.0487
970.495	51.5699
972.14	55.3798
973.786	57.6665
975.43	58.2388
977.074	57.4771
978.719	58.8082
980.362	58.0491
982.005	58.1434
983.647	56.4287
985.287	53.3822
986.929	54.2368
988.571	55.0959
990.21	53.2857
991.851	53.0009
993.49	52.5229
995.13	49.9514
996.768	52.9053
998.406	54.6183
1000.04	57.8566
1001.68	59.3809
1003.32	62.6193
1004.95	60.5237
1006.59	57.8587
1008.23	56.4294
1009.86	55.7616
1011.5	55.5696
1013.13	58.6172
1014.76	54.2406
1016.4	52.2393
1018.03	52.1422
1019.66	55.1884
1021.29	61.7569
1022.92	65.8579
1024.56	62.1445
1026.19	60.906
1027.82	57.3803
1029.45	55.5713
1031.08	57.8569
1032.7	53.285
1034.33	53.8555
1035.96	53.7615
1037.59	53.1907
1039.21	53.1918
1040.84	54.7176
1042.47	55.0934
1044.09	56.1436
1045.72	57.3812
1047.34	57.2861
1048.97	58.5233
1050.59	59.7595
1052.21	59.5749
1053.84	56.8091
1055.46	54.9057
1057.08	53.8564
1058.7	58.237
1060.32	61.094
1061.94	57.4763
1063.56	57.4776
1065.18	56.1404
1066.8	52.9035
1068.42	55.6683
1070.04	59.8555
1071.66	59.0945
1073.28	63.8574
1074.89	65.1931
1076.51	58.2401
1078.13	57.572
1079.74	59.0004
1081.36	57.6654
1082.97	59.4772
1084.58	57.668
1086.2	56.6181
1087.81	58.6182
1089.43	61.7617
1091.04	61.8583
1092.65	59.7637
1094.26	57.286
1095.87	58.7131
1097.48	58.0464
1099.09	59.2866
1100.7	59.5716
1102.31	56.8116
1103.92	57.8565
1105.53	59.6666
1107.14	57.9524
1108.75	57.9521
1110.35	57.0962
1111.96	54.0461
1113.56	53.8577
1115.17	56.2406
1116.78	58.8089
1118.38	64.5212
1119.99	63.6687
1121.59	64.2383
1123.19	58.5253
1124.8	55.8573
1126.4	51.3818
1128	51.8575
1129.6	51.6646
1131.2	57.762
1132.8	58.3331
1134.41	61.0978
1136	61.6658
1137.6	62.9989
1139.2	60.1441
1140.8	59.2873
1142.4	56.9045
1144	56.1417
1145.6	57.9521
1147.19	55.7651
1148.79	51.7635
1150.39	50.2381
1151.98	51.0946
1153.58	53.7597
1155.17	55.2859
1156.76	55.5719
1158.36	57.7624
1159.95	61.0927
1161.54	61.3808
1163.14	63.0019
1164.73	60.9999
1166.32	58.2386
1167.91	57.8561
1169.5	59.9533
1171.09	63.0949
1172.68	63.7618
1174.27	63.8595
1175.86	58.9995
1177.45	54.9999
1179.04	52.9987
1180.62	56.4287
1182.21	57.6654
1183.8	64.6183
1185.38	64.1429
1186.97	64.2381
1188.55	59.0978
1190.14	56.714
1191.72	56.8074
1193.31	59.572
1194.89	59.4757
1196.47	58.8116
1198.06	55.7622
1199.64	58.5226
1201.22	58.2397
1202.8	57.5725
1204.38	57.3832
1205.96	55.9519
1207.54	57.8547
1209.12	57.0021
1210.7	55.3817
1212.28	53.6674
1213.86	54.7123
1215.43	57
1217.01	58.6195
1218.59	56.6192
1220.17	59.3813
1221.74	59.4747
1223.32	60.0485
1224.89	58.7156
1226.47	54.8088
1228.04	52.3339
1229.61	56.4258
1231.19	59.3813
1232.76	60.715
1234.33	63.0951
1235.9	57.858
1237.47	55.5714
1239.05	57.3799
1240.62	57.2847
1242.19	59.5689
1243.76	58.6202
1245.33	58.0459
1246.89	57.7608
1248.46	62.1418
1250.03	63.3813
1251.6	63.9547
1253.16	58.2381
1254.73	55.4774
1256.3	53.5703
1257.86	55.9518
1259.43	55.3813
1260.99	56.9999
1262.56	55.7623
1264.12	56.5209
1265.69	56.8105
1267.25	56.7162
1268.81	57.19
1270.37	57.6674
1271.94	56.9044
1273.5	58.5247
1275.06	57.3798
1276.62	56.6184
1278.18	56.811
1279.74	56.429
1281.3	57.381
1282.85	58.4283
1284.41	60.3332
1285.97	57.9531
1287.53	55.5726
1289.08	55.1905
1290.64	56.1421
1292.2	56.5238
1293.75	58.7147
1295.31	58.9046
1296.86	59.5716
1298.42	62.3317
1299.97	64.4284
1301.52	63.286
1303.08	62.3346
1304.63	59.9523
1306.18	59.4751
1307.73	59.7611
1309.29	58.6202
1310.84	57.2868
1312.39	57.8572
1313.94	57.5704
1315.49	59.0959
1317.04	61.1917
1318.58	62.1423
1320.13	63.4746
1321.68	63.3822
1323.23	62.1435
1324.77	62.2368
1326.32	61.572
1327.86	61.3814
1329.41	60.9052
1330.95	57.953
1332.5	57.1892
1334.04	57.6671
1335.59	58.7131
1337.13	62.3313
1338.67	62.5244
1340.22	60.5254
1341.76	57.099
1343.3	55.7613
1344.84	59.8535
1346.38	61.6661
1347.92	60.1461
1349.46	60.4306
1351	59.476
1352.54	62.5227
1354.08	67.1898
1355.62	64.2392
1357.15	61.5718
1358.69	61.2853
1360.23	60.3337
1361.76	64.8063
1363.3	67.0018
1364.83	65.7628
1366.37	63.9547
1367.9	63.1915
1369.44	62.8074
1370.97	65.0002
1372.51	66.4273
1374.04	64.6197
1375.57	61.9528
1377.1	62.1424
1378.63	59.3822
1380.16	56.6198
1381.7	58.9046
1383.22	57.4752
1384.75	59.7603
1386.28	62.429
1387.81	61.6678
1389.34	62.4283
1390.87	64.4287
1392.4	63.6668
1393.92	64.2392
1395.45	64.5243
1396.98	64.3333
1398.5	65.8566
1400.03	66.3336
1401.55	66.1426
1403.08	64.1447
1404.6	65.7615
1406.12	68.1417
1407.65	68.4281
1409.17	66.6201
1410.69	64.62
1412.21	62.3323
1413.74	61.8568
1415.26	63.6669
1416.78	60.0493
1418.3	55.2884
1419.82	56.8098
1421.34	58.1425
1422.85	59.0936
1424.37	58.7158
1425.89	55.0956
1427.41	52.1409
1428.93	57.7608
1430.44	56.429
1431.96	58.9999
1433.47	58.6184
1434.99	61.1907
1436.5	64.521
1438.02	68.5253
1439.53	66.9999
1441.05	66.3335
1442.56	63.286
1444.07	61.9528
1445.59	62.999
1447.1	64.1413
1448.61	65.666
1450.12	63.8579
1451.63	60.1442
1453.14	57.4755
1454.65	56.7133
1456.16	58.8088
1457.67	58.7147
1459.18	57.8575
1460.68	56.9048
1462.19	58.2372
1463.7	58.2373
1465.21	60.0479
1466.71	58.3337
1468.22	57.3815
1469.72	57.4756
1471.23	58.2385
1472.73	59.8567
1474.24	60.9999
1475.74	59.191
1477.24	59.9521
1478.75	59.2862
1480.25	59.6661
1481.75	58.5259
1483.25	57.9536
1484.75	55.1902
1486.25	57.9509
1487.75	58.3313
1489.25	59.7634
1490.75	60.3333
1492.25	60.9064
1493.75	59.6664
1495.25	61.4759
1496.74	59.9535
1498.24	59.1895
1499.74	57.285
1501.24	54.9057
1502.73	55.9508
1504.23	55.9526
1505.72	55.9529
1507.22	58.4293
1508.71	56.714
1510.2	55.8567
1511.7	54.1465
1513.19	54.3342
1514.68	55.3806
1516.17	58.7135
1517.67	62.3323
1519.16	62.1433
1520.65	58.8098
1522.14	57.192
1523.63	56.7135
1525.12	57.4742
1526.61	59.8568
1528.09	58.6188
1529.58	55.9531
1531.07	55.5719
1532.56	58.9034
1534.04	58.5246
1535.53	59.0969
1537.02	58.9045
1538.5	57.8546
1539.99	57.2872
1541.47	57.9538
1542.96	52.9063
1544.44	51.1916
1545.92	54.1411
1547.41	57.5701
1548.89	57.0931
1550.37	57.3819
1551.85	53.5732
1553.33	51.6645
1554.82	53.2854
1556.3	55.0004
1557.77	55.9518
1559.25	58.3333
1560.73	59.2865
1562.21	61.57
1563.69	60.9033
1565.17	57.5723
1566.64	56.2385
1568.12	55.3801
1569.6	53.5715
1571.08	56.8109
1572.55	60.0466
1574.03	58.9047
1575.5	58.8119
1576.98	56.9997
1578.45	53.0964
1579.92	54.7116
1581.4	60.3336
1582.87	60.2379
1584.34	59.9527
1585.81	59.3816
1587.28	57.8555
1588.75	57.8559
1590.23	56.8114
1591.69	54.7155
1593.17	51.286
1594.63	50.2376
1596.1	52.427
1597.57	55.6669
1599.04	56.9046
1600.51	59.667

## Sheet: Fig. 3c
Raman shifts (cm-1)	Intensity
50.9719	45.7273
52.8634	45.9091
54.7524	46.3333
56.6431	47
58.5313	47.9091
60.4213	49.0606
62.3088	50.986
64.1958	54.6364
66.0847	56.8601
67.971	57.6853
69.8569	56.0443
71.7425	56.3566
73.6276	53.8112
75.5124	52.5291
77.3968	51.4242
79.2809	53.2844
81.1645	53.2144
83.0478	55.718
84.9286	57.3357
86.8111	57.4149
88.6932	58.0396
90.5728	58.8508
92.4542	60.3287
94.3331	61.2284
96.2137	61.3776
98.0918	61.662
99.9696	61.3124
101.849	60.641
103.726	61.8298
105.603	63.8205
107.479	74.1469
109.355	86.0163
111.23	97.8298
113.105	104.897
114.98	106.711
116.854	105.629
118.728	99.1911
120.602	89.5594
122.473	79.0606
124.346	72.4872
126.218	71.8065
128.088	72.0256
129.96	71.6294
131.829	71.6014
133.7	73.1492
135.569	75.1818
137.437	74.8741
139.307	76.5291
141.174	78.1282
143.041	80.7622
144.908	79.8485
146.774	79.3403
148.64	78.627
150.505	78.0816
152.37	77.965
154.235	77.6201
156.097	78.9068
157.961	83.9184
159.825	85.5921
161.686	86.3287
163.549	83.8345
165.409	83.7413
167.271	83.0093
169.131	81.8811
170.992	80.352
172.851	81.3403
174.71	83.5874
176.568	86.5058
178.428	86.2354
180.285	85.8765
182.142	85.0326
183.999	86.2494
185.855	89.1072
187.709	92.2541
189.564	94.1049
191.42	96.9114
193.275	100.189
195.127	100.851
196.981	98.1515
198.835	94.8648
200.686	91.3357
202.539	88.5618
204.389	88.3054
206.239	85.8811
208.091	86.5524
209.941	89.3357
211.79	93.5548
213.638	94.9441
215.487	93.7459
217.335	94.8042
219.182	92.8042
221.029	92.2401
222.876	91.2331
224.723	89.289
226.566	94.6177
228.412	100.301
230.258	107.368
232.1	112.487
233.945	118.655
235.787	127.508
237.631	133.242
239.472	138.669
241.314	141.522
243.154	141.62
244.997	141.028
246.837	138.086
248.676	135.779
250.515	135.191
252.354	139.364
254.193	142.706
256.031	146.431
257.866	149.41
259.704	154.921
261.541	156.427
263.375	153.713
265.212	147.676
267.048	141.256
268.881	136.758
270.714	131.895
272.549	123.988
274.382	120.506
276.214	118.678
278.045	122.944
279.879	125.615
281.71	127.765
283.54	128.795
285.37	130.688
287.2	137.014
289.028	138.8
290.857	138.431
292.686	138.044
294.514	138.627
296.34	139.434
298.168	138.851
299.993	136.576
301.82	139.196
303.644	140.874
305.469	144.59
307.294	142.492
309.118	143.48
310.941	145.797
312.764	149.895
314.586	153.974
316.408	161.228
318.23	170.24
320.051	183.839
321.872	190.706
323.692	196.501
325.511	201.9
327.33	208.916
329.15	214.361
330.967	215.69
332.786	218.259
334.602	219.979
336.418	221.685
338.236	223.005
340.051	217.643
341.866	214.883
343.681	212.939
345.495	212.296
347.309	214.469
349.122	215.037
350.935	214.394
352.748	210.483
354.56	209.774
356.37	208.552
358.182	203.261
359.993	198.958
361.802	196.459
363.613	194.944
365.421	192.627
367.229	189.242
369.039	184.846
370.846	181.62
372.652	181.019
374.459	178.939
376.265	175.69
378.071	174.93
379.876	172.133
381.681	170.916
383.486	168.646
385.29	168.758
387.092	168.273
388.896	166.273
390.699	165.685
392.5	166.613
394.302	165.681
396.102	167.121
397.902	164.152
399.703	163.97
401.503	165.256
403.301	166.231
405.1	164.166
406.898	160.226
408.695	156.417
410.493	154.795
412.29	149.294
414.086	146.772
415.882	145.294
417.676	145.07
419.472	147.284
421.267	149.364
423.06	151.504
424.854	151.536
426.646	151.625
428.438	152.585
430.232	150.576
432.023	150.655
433.813	151.159
435.604	152.496
437.394	152.655
439.183	153.387
440.973	154.562
442.762	153.513
444.548	157.326
446.336	160.739
448.124	160.483
449.91	161.876
451.697	163.312
453.482	167.951
455.268	170.958
457.052	170.557
458.838	167.089
460.622	167.709
462.405	171.075
464.187	170.697
465.97	171.406
467.752	174.176
469.533	177.379
471.315	182.871
473.096	186.771
474.874	189.4
476.655	191.869
478.435	198.365
480.212	200.488
481.991	201.547
483.768	203.086
485.545	200.573
487.323	195.919
489.099	188.986
490.874	185.9
492.649	182.086
494.424	180.413
496.199	182.319
497.973	182.608
499.747	182.235
501.52	184.608
503.293	186.804
505.064	187.643
506.836	188.627
508.606	192.17
510.378	196.11
512.147	202.24
513.918	205.643
515.687	203.606
517.455	200.296
519.223	197.462
520.993	196.669
522.76	194.772
524.527	195.653
526.292	195.667
528.058	198.156
529.824	199.699
531.589	197.308
533.352	192.66
535.117	186.403
536.882	181.214
538.644	179.373
540.406	178.45
542.169	179.154
543.93	177.494
545.691	175.779
547.452	179.443
549.212	178.748
550.974	178.739
552.731	178.016
554.49	175.97
556.249	174.24
558.007	174.604
559.766	170.818
561.521	167.438
563.279	164.138
565.034	167.476
566.79	169.984
568.545	170.594
570.299	171.396
572.055	170.277
573.808	171.83
575.561	171.611
577.314	168.31
579.066	166.534
580.818	164.781
582.57	164.855
584.321	166.11
586.07	163.037
587.821	164.613
589.569	165.723
591.319	166.832
593.066	167.224
594.816	166.315
596.563	163.667
598.309	161.247
600.058	159.853
601.804	160.594
603.549	156.245
605.294	154.939
607.039	153.918
608.784	151.415
610.526	150.45
612.27	148.706
614.014	148.378
615.755	151.651
617.498	152.425
619.239	151.996
620.981	148.206
622.721	152.602
624.46	159.562
626.202	163.586
627.941	171.567
629.679	179.716
631.417	195.693
633.155	209.793
634.893	216.762
636.628	224.035
638.365	224.697
640.102	227.522
641.836	224.152
643.572	219.946
645.306	216.347
647.041	214.888
648.774	221.951
650.506	230.189
652.241	239.056
653.973	246.604
655.704	250.245
657.435	255.578
659.166	257.056
660.897	262.566
662.625	262.026
664.355	258.58
666.085	253.364
667.812	249.434
669.541	241.653
671.268	236.035
672.996	231.471
674.722	227.807
676.448	222.995
678.173	222.413
679.9	216.189
681.625	211.9
683.349	205.699
685.071	205.303
686.794	207.27
688.518	210.217
690.241	213.867
691.962	213.182
693.684	213.946
695.404	215.21
697.126	214.921
698.845	215.378
700.564	213.881
702.285	216.855
704.003	219.121
705.721	218.035
707.439	220.552
709.156	222.734
710.874	226.557
712.59	229.429
714.305	231.443
716.021	233.434
717.737	237.312
719.45	237.35
721.165	237.531
722.878	235.769
724.591	234.534
726.305	232.781
728.017	227.89
729.728	227.946
731.439	225.345
733.15	222.082
734.861	222.319
736.571	218.086
738.279	215.135
739.988	207.406
741.698	199.434
743.405	189.951
745.113	178.748
746.82	171.848
748.525	160.795
750.233	149.154
751.938	144.697
753.643	135.699
755.348	129.172
757.052	121.881
758.757	116.007
760.46	110.972
762.164	105.522
763.865	102.203
765.568	95.6154
767.268	91.289
768.97	89.3357
770.67	86.6737
772.371	86.5944
774.07	86.3986
775.769	86.6877
777.468	85.5734
779.166	85.6247
780.864	84.655
782.561	81.8112
784.259	79.303
785.956	78.4266
787.652	80.0256
789.347	79.5594
791.043	80.4219
792.736	82.4359
794.432	82.3706
796.125	81.634
797.817	80.8415
799.51	80.0723
801.204	78.3893
802.895	78.5385
804.587	78.8228
806.278	77.3123
807.967	76.3333
809.657	75.9697
811.347	76.0583
813.037	74.7576
814.725	74.7622
816.414	76.711
818.101	76.9114
819.788	77.1119
821.476	76.5152
823.162	74.8788
824.848	73.5082
826.533	71.345
828.218	71.5734
829.903	71.0606
831.587	69.3683
833.269	70.5105
834.953	70.8368
836.636	72.8089
838.318	74.2774
840	73.9464
841.681	73.3636
843.361	70.9953
845.043	68.9907
846.723	68.0443
848.402	67.8298
850.081	68.1189
851.759	68.8322
853.438	70.6131
855.114	71.4336
856.792	72.5291
858.469	70.5944
860.144	68.6224
861.821	67.7552
863.495	69.7319
865.171	71.5221
866.845	70.8695
868.519	71.9557
870.192	74.2634
871.865	74.3054
873.538	75.5082
875.21	73.5221
876.882	72.7156
878.554	70.655
880.225	70.049
881.894	70.049
883.565	71.2378
885.233	72.6643
886.903	73.0886
888.571	71.4522
890.239	70.7809
891.906	71.8158
893.573	72.2727
895.24	70.7716
896.906	70.3566
898.572	70.9161
900.238	72.5291
901.903	72.4406
903.566	71.4802
905.231	71.993
906.893	73.2984
908.557	74.6224
910.219	73.4476
911.881	71.9837
913.544	72.4359
915.205	74.3194
916.866	75.6201
918.526	75.3403
920.186	74.6643
921.844	75.1212
923.503	74.3147
925.162	72.1842
926.819	70.6923
928.477	72.9021
930.134	74.4965
931.792	74.8834
933.447	76.1515
935.102	75.3357
936.757	74.6364
938.412	72.007
940.067	70.1189
941.721	67.3496
943.374	66.3799
945.028	68.1515
946.679	67.303
948.332	67.7319
949.982	72.0117
951.635	72.641
953.285	72.8601
954.936	73.9837
956.586	74.7203
958.235	73.7133
959.884	74.5711
961.532	74.2727
963.18	73.2098
964.828	73.2751
966.474	74.2541
968.121	73.4336
969.768	73.9091
971.413	75.4476
973.059	75.8252
974.703	75.5035
976.347	75.9697
977.99	73.3916
979.635	70.7669
981.278	70.8368
982.921	70.1142
984.561	70.1282
986.203	72.641
987.845	73.2611
989.486	74.352
991.125	75.1865
992.766	74.7902
994.405	73.8671
996.045	74.4918
997.683	75.6107
999.32	75.7832
1000.96	76.0536
1002.59	78.9534
1004.23	77.6154
1005.87	77.1305
1007.5	77.9044
1009.14	75.5035
1010.77	76.7436
1012.41	79.2144
1014.04	78.9161
1015.68	80.0629
1017.31	79.5734
1018.94	81.6946
1020.57	80.049
1022.2	79.3217
1023.83	78.021
1025.47	75.4336
1027.1	76.5758
1028.73	76.3613
1030.36	76.7016
1031.98	79.1259
1033.61	79.9231
1035.24	84.5944
1036.87	86.958
1038.5	87.4569
1040.12	85.9604
1041.75	84.3986
1043.37	84.7389
1045	83.3916
1046.62	82.4452
1048.25	82.5058
1049.87	81.1678
1051.5	83.4196
1053.12	84.296
1054.74	82.5758
1056.36	82.1282
1057.99	81.028
1059.61	80.2401
1061.23	79.3869
1062.85	78.1515
1064.47	78.9347
1066.09	80.627
1067.71	82.8788
1069.33	85.5967
1070.94	86.8135
1072.56	88.1282
1074.18	87.6247
1075.8	87.4569
1077.41	86.9953
1079.03	86.0396
1080.64	85.6853
1082.26	84.9441
1083.87	83.6154
1085.49	85.6014
1087.1	84.3333
1088.71	84.6457
1090.33	85.7273
1091.94	87.951
1093.55	89.7273
1095.16	91.7086
1096.77	93.2144
1098.38	89.8252
1099.99	88.7856
1101.6	91.4988
1103.21	90.9347
1104.82	93.2378
1106.43	91.7319
1108.04	91.8718
1109.65	93.4009
1111.25	93.3217
1112.86	92.4685
1114.46	89.0047
1116.07	88.8322
1117.67	91.5175
1119.28	92.5944
1120.88	93.5641
1122.49	94.0909
1124.09	95.5361
1125.69	96.2308
1127.3	96.7436
1128.9	97.9604
1130.5	100.557
1132.1	102.273
1133.7	103.695
1135.3	103.974
1136.9	101.266
1138.5	102.515
1140.1	102.963
1141.7	103.331
1143.29	102.967
1144.89	101.289
1146.49	102.193
1148.09	100.706
1149.68	101.727
1151.28	102.319
1152.87	99.2797
1154.47	100.599
1156.06	102.459
1157.66	105.755
1159.25	108.31
1160.84	108.268
1162.44	108.79
1164.03	111.28
1165.62	113.914
1167.21	115.676
1168.8	113.662
1170.39	111.867
1171.98	109.382
1173.57	109.214
1175.16	112.156
1176.75	112.282
1178.34	110.702
1179.93	111.881
1181.51	110.855
1183.1	109.322
1184.69	109.462
1186.27	108.049
1187.86	106.897
1189.44	109.378
1191.03	111.904
1192.61	111.9
1194.19	108.1
1195.78	106.035
1197.36	103.27
1198.94	101.186
1200.53	103.331
1202.11	104.072
1203.69	106.203
1205.27	107.41
1206.85	103.723
1208.43	102.492
1210.01	101.154
1211.59	99.289
1213.16	100.226
1214.74	102.739
1216.32	107.676
1217.9	107.984
1219.47	106.678
1221.05	104.11
1222.63	99.8298
1224.2	100.422
1225.77	99.5408
1227.35	100.119
1228.92	102.79
1230.5	106.343
1232.07	108.58
1233.64	108.156
1235.21	109.107
1236.79	107.751
1238.36	106.161
1239.93	104.804
1241.5	104.058
1243.07	104.683
1244.64	103.657
1246.21	105.564
1247.78	105.005
1249.34	107.587
1250.91	108.427
1252.48	108.287
1254.05	108.543
1255.61	107.35
1257.18	107.988
1258.74	110.389
1260.31	109.448
1261.87	108.986
1263.44	109.49
1265	110.935
1266.56	109.587
1268.13	110.51
1269.69	109.69
1271.25	109.103
1272.81	108.016
1274.37	109.326
1275.93	106.445
1277.49	105.592
1279.06	108.054
1280.61	107.075
1282.17	103.592
1283.73	105.681
1285.29	107.55
1286.85	108.478
1288.4	107.154
1289.96	108.832
1291.52	109.793
1293.07	112.296
1294.63	111.876
1296.18	110.357
1297.74	112.389
1299.29	114.823
1300.85	116.072
1302.4	116.562
1303.95	118.352
1305.5	118.869
1307.06	118.874
1308.61	120.226
1310.16	119.723
1311.71	120.473
1313.26	123.079
1314.81	124.45
1316.36	127.103
1317.91	128.72
1319.45	131.867
1321	128.566
1322.55	126.944
1324.1	127.406
1325.64	127.895
1327.19	127.611
1328.73	132.152
1330.28	137.079
1331.83	141.741
1333.37	144.534
1334.91	145.69
1336.46	143.611
1338	139.746
1339.54	140.655
1341.08	139.825
1342.63	141.709
1344.17	145.667
1345.71	146.557
1347.25	149.457
1348.79	150.002
1350.33	152.226
1351.87	150.837
1353.41	150.399
1354.95	153.205
1356.48	154.613
1358.02	155.331
1359.56	156.697
1361.09	157.103
1362.63	158.8
1364.16	160.044
1365.7	161.186
1367.23	156.548
1368.77	158.375
1370.3	158.114
1371.84	157.662
1373.37	153.895
1374.9	156.562
1376.43	160.529
1377.97	165.345
1379.5	168.044
1381.03	168.963
1382.56	171.732
1384.09	174.73
1385.62	174.576
1387.15	173.536
1388.67	172.534
1390.2	175.098
1391.73	177.517
1393.26	181.35
1394.79	178.152
1396.31	180.501
1397.84	185.238
1399.36	184.119
1400.89	185.103
1402.41	187.545
1403.94	191.191
1405.46	194.315
1406.98	199.233
1408.51	202.552
1410.03	198.604
1411.55	199.191
1413.07	197.061
1414.6	190.902
1416.12	188.566
1417.64	186.091
1419.16	184.855
1420.67	187.051
1422.2	191.42
1423.71	192.669
1425.23	193.2
1426.75	190.73
1428.27	186.939
1429.78	181.844
1431.3	179.289
1432.82	177
1434.33	177.97
1435.85	181.979
1437.36	185.228
1438.88	184.627
1440.39	183.359
1441.9	179.298
1443.41	177.597
1444.93	175.807
1446.44	175.089
1447.95	177.354
1449.46	181.625
1450.97	183.541
1452.48	183.026
1453.99	178.68
1455.5	174.297
1457.01	170.284
1458.52	167.537
1460.03	164.391
1461.54	162.049
1463.04	162.305
1464.55	162.345
1466.06	164.371
1467.56	163.257
1469.07	160.756
1470.57	157.351
1472.08	153.354
1473.58	150.802
1475.09	146.061
1476.59	143.504
1478.09	141.009
1479.6	139.27
1481.1	140.767
1482.6	136.291
1484.1	132.077
1485.6	129.252
1487.1	128.305
1488.6	126.893
1490.1	122.086
1491.6	121.769
1493.1	120.972
1494.6	119.737
1496.1	117.569
1497.59	111.862
1499.09	108.058
1500.59	105.466
1502.08	102.636
1503.58	101.89
1505.07	100.483
1506.57	103.545
1508.06	104.758
1509.56	105.751
1511.05	101.131
1512.54	98.9953
1514.04	97.7319
1515.53	94.8788
1517.02	91.2331
1518.51	91.2424
1520	89.0606
1521.49	89.314
1522.98	86.7266
1524.47	89.4119
1525.96	88.4748
1527.45	92.7825
1528.94	95.8361
1530.43	95.6217
1531.91	93.2021
1533.4	90.8944
1534.89	87.5144
1536.37	85.4457
1537.86	82.5105
1539.35	85.3403
1540.83	83.8158
1542.31	84.0676
1543.8	82.5385
1545.28	79.6573
1546.76	77.9883
1548.25	77.2098
1549.73	77.718
1551.21	77.8438
1552.69	79.3916
1554.17	81.8765
1555.66	82.4336
1557.14	84.5734
1558.62	84.7708
1560.09	86.8894
1561.57	89.3011
1563.05	90.8781
1564.53	92.3863
1566.01	93.5831
1567.49	94.9721
1568.96	94.3015
1570.44	90.0002
1571.91	86.1364
1573.39	82.0745
1574.86	80.0594
1576.34	80.6792
1577.81	81.4289
1579.29	81.7226
1580.76	84.0256
1582.23	86.1375
1583.71	85.5641
1585.18	82.9254
1586.65	81.2471
1588.12	81.2098
1589.59	80.1795
1591.06	81.1445
1592.53	81.1166
1594	78.4965
1595.47	77.5221
1596.94	77.3217
1598.41	78.6643
1599.87	78.7203
1601.34	79.0326

## Sheet: Fig. 3d
Raman shifts (cm-1)	Intensity
50.9719	65.0571
52.8634	75.5714
54.7524	82.9429
56.6431	85.9714
58.5313	84.1429
60.4213	88.8857
62.3088	89.9714
64.1958	97.6286
66.0847	104.829
67.971	110.371
69.8569	112.829
71.7425	115.571
73.6276	122.714
75.5124	119.057
77.3968	123.057
79.2809	121
81.1645	127.571
83.0478	159.114
84.9286	222.657
86.8111	240.543
88.6932	208.543
90.5728	161.171
92.4542	155.457
94.3331	157.343
96.2137	164.2
98.0918	157.171
99.9696	164.029
101.849	173.743
103.726	176.6
105.603	156.657
107.479	137.114
109.355	131.629
111.23	133.8
113.105	131.286
114.98	137.229
116.854	165.229
118.728	256.886
120.602	375.743
122.473	399.229
124.346	305.743
126.218	206.886
128.088	199.914
129.96	207.686
131.829	190.657
133.7	153.743
135.569	134.257
137.437	128.6
139.307	124.543
141.174	123.057
143.041	119
144.908	154.2
146.774	241.057
148.64	322.486
150.505	314.314
152.37	245.286
154.235	197.971
156.097	183.629
157.961	167.514
159.825	148.6
161.686	140.429
163.549	136.314
165.409	136.943
167.271	138.486
169.131	145.629
170.992	171.686
172.851	191.743
174.71	188.771
176.568	167.229
178.428	164.143
180.285	155.8
182.142	149.171
183.999	136.829
185.855	144.771
187.709	150.657
189.564	165.571
191.42	194.771
193.275	224.943
195.127	247.8
196.981	245.914
198.835	233.343
200.686	204.2
202.539	186.429
204.389	173.743
206.239	161.057
208.091	162.029
209.941	161.914
211.79	169.571
213.638	173.343
215.487	182.257
217.335	176.886
219.182	169.057
221.029	169.229
222.876	185.8
224.723	203.4
226.566	227.857
228.412	253.857
230.258	315.229
232.1	377.114
233.945	433
235.787	447.114
237.631	404.143
239.472	329.114
241.314	282.086
243.154	274.771
244.997	270.6
246.837	269.857
248.676	266.257
250.515	250.943
252.354	246.2
254.193	249.4
256.031	247.857
257.866	247.743
259.704	249.857
261.541	259.343
263.375	268.314
265.212	292.429
267.048	307.4
268.881	310.771
270.714	293.971
272.549	280.714
274.382	264.886
276.214	264.257
278.045	260.6
279.879	277.686
281.71	288.714
283.54	298.829
285.37	296.771
287.2	298.943
289.028	301.057
290.857	297.171
292.686	296.543
294.514	298.257
296.34	306.714
298.168	314.371
299.993	319.114
301.82	349.457
303.644	376.543
305.469	402.771
307.294	404.657
309.118	397.571
310.941	381.971
312.764	384.029
314.586	402.943
316.408	431.114
318.23	470.486
320.051	519.286
321.872	565.629
323.692	612.771
325.511	638.886
327.33	647.343
329.15	617.229
330.967	595.571
332.786	587.057
334.602	558.371
336.418	524.257
338.236	490.143
340.051	489.4
341.866	474.086
343.681	474.371
345.495	470.029
347.309	463.857
349.122	471.343
350.935	487.971
352.748	504.029
354.56	501.514
356.37	494.657
358.182	464.714
359.993	432.486
361.802	423.171
363.613	431.686
365.421	429.229
367.229	441.743
369.039	468.543
370.846	486.829
372.652	497.686
374.459	501.686
376.265	498.657
378.071	465.286
379.876	448.886
381.681	440.371
383.486	433.571
385.29	408.829
387.092	390.371
388.896	376.314
390.699	359.571
392.5	355.971
394.302	343.343
396.102	335.914
397.902	338.943
399.703	357.514
401.503	354.543
403.301	342.886
405.1	338.657
406.898	331.857
408.695	343.743
410.493	347.571
412.29	359.057
414.086	357.8
415.882	368.829
417.676	363.229
419.472	368.543
421.267	401.629
423.06	426.886
424.854	448.257
426.646	459.914
428.438	462.429
430.232	449.229
432.023	463
433.813	473
435.604	479.171
437.394	483
439.183	501.057
440.973	503.971
442.762	517.857
444.548	519.8
446.336	488.029
448.124	474.429
449.91	457.114
451.697	451.114
453.482	434.257
455.268	456.543
457.052	451.571
458.838	447
460.622	432.429
462.405	435.171
464.187	418.543
465.97	398.771
467.752	376.257
469.533	365.686
471.315	364.143
473.096	365.057
474.874	372.259
476.655	393.162
478.435	454.126
480.212	486.99
481.991	476.501
483.768	469.802
485.545	452.91
487.323	413.338
489.099	369.231
490.874	385.686
492.649	378.6
494.424	379.229
496.199	378.029
497.973	389.857
499.747	390.6
501.52	398.257
503.293	407.857
505.064	414.886
506.836	410.143
508.606	404.771
510.378	394.257
512.147	390.029
513.918	371.114
515.687	359.514
517.455	361.571
519.223	365.229
520.993	354.314
522.76	344.886
524.527	358.714
526.292	357.171
528.058	352.943
529.824	343.629
531.589	346.029
533.352	350.029
535.117	366.2
536.882	384.543
538.644	380.943
540.406	383
542.169	374.543
543.93	379.857
545.691	369.743
547.452	369.343
549.212	356.486
550.974	358.771
552.731	356.371
554.49	356.543
556.249	343.457
558.007	353.514
559.766	360.429
561.521	376.543
563.279	372.486
565.034	369
566.79	369.629
568.545	374.943
570.299	401.629
572.055	422.429
573.808	431.343
575.561	408.657
577.314	413.571
579.066	411.229
580.818	402.543
582.57	382.314
584.321	366.829
586.07	345.286
587.821	324.829
589.569	316.086
591.319	299.343
593.066	291
594.816	271.171
596.563	265.8
598.309	257.8
600.058	260.6
601.804	258.143
603.549	254.6
605.294	250.771
607.039	249.4
608.784	262.029
610.526	265.229
612.27	259.514
614.014	236.143
615.755	235.686
617.498	236.429
619.239	250.543
620.981	249.343
622.721	252.029
624.46	242.886
626.202	246.429
627.941	259.4
629.679	261.343
631.417	259.514
633.155	269.971
634.893	277.457
636.628	285.743
638.365	289.286
640.102	313.114
641.836	322.371
643.572	336.943
645.306	337
647.041	339.343
648.774	328.714
650.506	316.2
652.241	299.971
653.973	286.6
655.704	274.829
657.435	282.086
659.166	285.286
660.897	284.829
662.625	290.886
664.355	297.4
666.085	306.829
667.812	322.543
669.541	328.2
671.268	340.429
672.996	363.857
674.722	395
676.448	405.971
678.173	430.029
679.9	464.257
681.625	483.8
683.349	515.629
685.071	535.857
686.794	555.914
688.518	549.343
690.241	541.286
691.962	519.171
693.684	485.8
695.404	440.371
697.126	397
698.845	367.343
700.564	337.8
702.285	318.943
704.003	304.657
705.721	286.486
707.439	263.514
709.156	263.914
710.874	257.4
712.59	247.4
714.305	247.171
716.021	258.886
717.737	258.371
719.45	246.657
721.165	233.286
722.878	234.886
724.591	239.743
726.305	237.4
728.017	231.457
729.728	233.514
731.439	236.086
733.15	236.2
734.861	228.829
736.571	214.314
738.279	206.714
739.988	200.943
741.698	197.286
743.405	191.971
745.113	183.114
746.82	178.143
748.525	173.4
750.233	182.657
751.938	171.286
753.643	175.857
755.348	169.629
757.052	174.829
758.757	171
760.46	176.657
762.164	171.229
763.865	163
765.568	153
767.268	152.657
768.97	154.086
770.67	158.829
772.371	158.543
774.07	153.743
775.769	151.286
777.468	150.429
779.166	151
780.864	147.171
782.561	149.229
784.259	150.2
785.956	156.2
787.652	153.743
789.347	156.257
791.043	152.829
792.736	148.486
794.432	144.314
796.125	155.457
797.817	165.057
799.51	161.914
801.204	158.371
802.895	154.714
804.587	149.629
806.278	139.343
807.967	143.743
809.657	149.114
811.347	153.743
813.037	149.686
814.725	148.6
816.414	155.343
818.101	151.343
819.788	152.543
821.476	148.886
823.162	151.8
824.848	141.743
826.533	144.829
828.218	146.657
829.903	144.371
831.587	143.629
833.269	150.543
834.953	150.657
836.636	139.171
838.318	140.829
840	144.086
841.681	144.657
843.361	142.829
845.043	145.4
846.723	148.657
848.402	147.171
850.081	143.229
851.759	138.371
853.438	145.857
855.114	148.543
856.792	141.057
858.469	135.571
860.144	138.086
861.821	139.343
863.495	138.029
865.171	140.314
866.845	147.057
868.519	145.343
870.192	144.543
871.865	141.514
873.538	136.657
875.21	132.143
876.882	136.714
878.554	145.571
880.225	143.229
881.894	141.457
883.565	137.914
885.233	134.486
886.903	136.657
888.571	139.971
890.239	137.571
891.906	130.543
893.573	129.914
895.24	138.314
896.906	145
898.572	152.657
900.238	142.6
901.903	135.743
903.566	132.543
905.231	144.086
906.893	147.4
908.557	144.2
910.219	136.2
911.881	127.914
913.544	126.314
915.205	123.8
916.866	135.629
918.526	139.171
920.186	138.829
921.844	135.743
923.503	136.429
925.162	142.486
926.819	142.029
928.477	146.029
930.134	143.629
931.792	139.857
933.447	138.086
935.102	141
936.757	141.971
938.412	135.971
940.067	132.371
941.721	131.229
943.374	128.829
945.028	133.343
946.679	138.829
948.332	138.771
949.982	139.8
951.635	136.143
953.285	137.514
954.936	143.971
956.586	150.029
958.235	148.657
959.884	145.743
961.532	147.686
963.18	151.914
964.828	152.143
966.474	156.429
968.121	154.771
969.768	149.229
971.413	136.714
973.059	137.171
974.703	141.971
976.347	136.886
977.99	144.2
979.635	140.943
981.278	144.543
982.921	136.771
984.561	148.257
986.203	151.4
987.845	154.6
989.486	149.629
991.125	142.2
992.766	142.314
994.405	140.029
996.045	142.6
997.683	143.457
999.32	147.686
1000.96	145.457
1002.59	139.857
1004.23	133.971
1005.87	142.143
1007.5	152.314
1009.14	158.429
1010.77	155.286
1012.41	160.943
1014.04	161
1015.68	156.943
1017.31	151.514
1018.94	146.2
1020.57	144.886
1022.2	139.571
1023.83	143.743
1025.47	149.486
1027.1	157.457
1028.73	150.171
1030.36	143.229
1031.98	143.886
1033.61	148.657
1035.24	153.857
1036.87	162.543
1038.5	160.829
1040.12	152.143
1041.75	149.857
1043.37	158.943
1045	159.629
1046.62	151.686
1048.25	154.486
1049.87	154.029
1051.5	156.829
1053.12	155.114
1054.74	156.886
1056.36	149.686
1057.99	151.343
1059.61	160.2
1061.23	162.543
1062.85	159.114
1064.47	152.429
1066.09	153.229
1067.71	157
1069.33	158.257
1070.94	152.029
1072.56	149.914
1074.18	151.514
1075.8	164.086
1077.41	168.029
1079.03	167
1080.64	160.829
1082.26	169.686
1083.87	172.714
1085.49	175.171
1087.1	172.314
1088.71	173.971
1090.33	180.886
1091.94	182.257
1093.55	169.971
1095.16	170.029
1096.77	174.943
1098.38	176.486
1099.99	172.714
1101.6	174.6
1103.21	172.314
1104.82	173.4
1106.43	173.629
1108.04	178.2
1109.65	182.257
1111.25	179.743
1112.86	176.943
1114.46	189.457
1116.07	189.971
1117.67	186.486
1119.28	181.743
1120.88	180.257
1122.49	174.714
1124.09	178.771
1125.69	184.2
1127.3	186.143
1128.9	190.086
1130.5	174.657
1132.1	176.771
1133.7	185.171
1135.3	192.771
1136.9	184.829
1138.5	189.514
1140.1	192.029
1141.7	187.4
1143.29	175.457
1144.89	176.029
1146.49	179.514
1148.09	186.314
1149.68	180.143
1151.28	173.914
1152.87	170.829
1154.47	170.829
1156.06	187.114
1157.66	185.4
1159.25	178.486
1160.84	174.657
1162.44	185.171
1164.03	191.343
1165.62	188.657
1167.21	191.171
1168.8	188.543
1170.39	185.857
1171.98	181.571
1173.57	179.057
1175.16	178.257
1176.75	176.943
1178.34	182.886
1179.93	190.829
1181.51	194.6
1183.1	190.029
1184.69	187.914
1186.27	186.2
1187.86	182.257
1189.44	175.8
1191.03	175.686
1192.61	176.486
1194.19	180.543
1195.78	180.086
1197.36	174.029
1198.94	168.2
1200.53	171.686
1202.11	172.2
1203.69	177.057
1205.27	179.8
1206.85	179.057
1208.43	169
1210.01	172.943
1211.59	174.943
1213.16	180.429
1214.74	178.086
1216.32	182.371
1217.9	177
1219.47	177.971
1221.05	172.714
1222.63	171.743
1224.2	172.657
1225.77	182.886
1227.35	183
1228.92	175.8
1230.5	171.343
1232.07	174.943
1233.64	171.114
1235.21	174.2
1236.79	180.771
1238.36	192.714
1239.93	187.4
1241.5	186.943
1243.07	182.143
1244.64	185.457
1246.21	173.8
1247.78	176.486
1249.34	183.914
1250.91	193.914
1252.48	191.686
1254.05	188.943
1255.61	181
1257.18	177.571
1258.74	188.029
1260.31	196.371
1261.87	189.171
1263.44	183
1265	181.457
1266.56	184.829
1268.13	186.086
1269.69	193.686
1271.25	200.371
1272.81	204.429
1274.37	201.171
1275.93	199.286
1277.49	192.771
1279.06	189.229
1280.61	191.971
1282.17	188.886
1283.73	190.314
1285.29	190.543
1286.85	202.829
1288.4	199.8
1289.96	202.257
1291.52	191.743
1293.07	190.143
1294.63	193.743
1296.18	197.629
1297.74	202.143
1299.29	209.571
1300.85	204.543
1302.4	196.6
1303.95	191.4
1305.5	202.943
1307.06	208.086
1308.61	216.314
1310.16	213.229
1311.71	218.771
1313.26	229.171
1314.81	232.486
1316.36	231.229
1317.91	228.657
1319.45	240.886
1321	236.657
1322.55	234.143
1324.1	237.457
1325.64	243.971
1327.19	236.314
1328.73	234.714
1330.28	246.771
1331.83	248.6
1333.37	237.343
1334.91	240.029
1336.46	253.286
1338	264.771
1339.54	259.743
1341.08	255.914
1342.63	255
1344.17	255.914
1345.71	259.114
1347.25	268.143
1348.79	276.086
1350.33	275.743
1351.87	273.171
1353.41	263
1354.95	259.8
1356.48	261.743
1358.02	276.429
1359.56	259.171
1361.09	253.629
1362.63	251.057
1364.16	265.686
1365.7	266.486
1367.23	270.429
1368.77	267.057
1370.3	260.314
1371.84	254.829
1373.37	249.343
1374.9	248.543
1376.43	245.914
1377.97	237
1379.5	232.943
1381.03	242.143
1382.56	242.257
1384.09	254.886
1385.62	254.657
1387.15	248.714
1388.67	243.8
1390.2	252.6
1391.73	250.657
1393.26	236.486
1394.79	233.914
1396.31	231.686
1397.84	234.086
1399.36	239.286
1400.89	239.686
1402.41	243
1403.94	235.971
1405.46	230.314
1406.98	224.429
1408.51	236.143
1410.03	237.857
1411.55	250.314
1413.07	245.457
1414.6	234.771
1416.12	227.514
1417.64	231.571
1419.16	235.229
1420.67	233.629
1422.2	239.686
1423.71	235.4
1425.23	226.657
1426.75	233.686
1428.27	238.771
1429.78	247.629
1431.3	238.086
1432.82	241.914
1434.33	243.514
1435.85	242.771
1437.36	245.286
1438.88	246.314
1440.39	244.543
1441.9	234.943
1443.41	239.686
1444.93	249.571
1446.44	250.143
1447.95	237.914
1449.46	231.286
1450.97	242.429
1452.48	249.629
1453.99	232.886
1455.5	220.6
1457.01	222.829
1458.52	237.857
1460.03	242.093
1461.54	242.798
1463.04	243.852
1464.55	244.515
1466.06	241.429
1467.56	225.155
1469.07	210.863
1470.57	201.51
1472.08	192.886
1473.58	182.314
1475.09	179.286
1476.59	184.486
1478.09	187.229
1479.6	175.457
1481.1	164.257
1482.6	161.914
1484.1	165.914
1485.6	162.6
1487.1	164.371
1488.6	158.257
1490.1	154.371
1491.6	141.571
1493.1	147.286
1494.6	144.943
1496.1	159.171
1497.59	152.486
1499.09	150.257
1500.59	148.829
1502.08	147.114
1503.58	133
1505.07	127.229
1506.57	133.343
1508.06	136.6
1509.56	135.114
1511.05	143.629
1512.54	139.229
1514.04	132.086
1515.53	128.257
1517.02	136.657
1518.51	135.8
1520	131.171
1521.49	138.105
1522.98	147.209
1524.47	155.844
1525.96	155.364
1527.45	155.995
1528.94	153.343
1530.43	152.269
1531.91	142.916
1533.4	129.378
1534.89	124.2
1536.37	126.086
1537.86	129.914
1539.35	130.257
1540.83	129.686
1542.31	131.743
1543.8	133.857
1545.28	140.714
1546.76	134.714
1548.25	125.171
1549.73	121.4
1551.21	133.229
1552.69	134.943
1554.17	132.657
1555.66	134.886
1557.14	141.743
1558.62	134.486
1560.09	138.143
1561.57	146.771
1563.05	153.343
1564.53	148.257
1566.01	149.457
1567.49	151.457
1568.96	156.486
1570.44	155.114
1571.91	146.943
1573.39	139.743
1574.86	138.829
1576.34	142.714
1577.81	138.943
1579.29	137
1580.76	126.371
1582.23	125.629
1583.71	125.743
1585.18	130.886
1586.65	131.114
1588.12	132.543
1589.59	135.857
1591.06	134.371
1592.53	134.029
1594	129.629
1595.47	131.171
1596.94	129.4
1598.41	131.171
1599.87	134.771
1601.34	135.971

## Sheet: Fig. 3e
Raman shifts (cm-1)	Intensity
50.277	37
52.1686	41
54.0599	39
55.9486	47
57.8391	49
59.7271	51
61.6147	65
63.504	45
65.3908	53
67.2773	45
69.1634	41
71.0491	59
72.9344	55
74.8193	55
76.7039	47
78.588	57
80.4718	45
82.3552	55
84.2383	55
86.1188	49
88.0011	55
89.883	47
91.7624	63
93.6435	59
95.5221	53
97.4025	57
99.2804	47
101.158	57
103.035	55
104.914	69
106.79	49
108.666	47
110.542	45
112.417	53
114.292	51
116.166	53
118.041	49
119.912	53
121.786	53
123.659	61
125.529	53
127.401	53
129.273	55
131.142	49
133.011	51
134.882	51
136.75	53
138.618	59
140.488	45
142.355	51
144.222	45
146.088	55
147.954	43
149.82	49
151.685	61
153.55	51
155.412	57
157.276	61
159.14	51
161.001	59
162.864	49
164.727	57
166.587	61
168.447	49
170.308	51
172.167	51
174.026	55
175.886	53
177.744	55
179.602	51
181.459	53
183.316	51
185.172	53
187.028	57
188.884	63
190.737	57
192.592	55
194.447	65
196.299	69
198.153	59
200.004	67
201.857	61
203.708	63
205.56	73
207.41	69
209.26	67
211.109	67
212.958	69
214.808	71
216.656	97
218.504	107
220.349	137
222.196	281
224.043	485
225.889	551
227.735	425
229.578	255
231.423	165
233.266	133
235.11	133
236.952	149
238.796	181
240.637	253
242.478	393
244.318	457
246.16	435
248	303
249.839	187
251.678	143
253.517	115
255.353	123
257.191	97
259.029	91
260.866	97
262.7	91
264.537	93
266.371	89
268.207	81
270.04	69
271.875	83
273.707	93
275.539	77
277.371	69
279.205	67
281.036	79
282.867	89
284.697	81
286.527	95
288.354	109
290.184	133
292.013	157
293.841	173
295.667	183
297.495	195
299.32	157
301.148	137
302.972	107
304.799	95
306.623	83
308.446	77
310.269	73
312.092	67
313.917	75
315.739	73
317.559	71
319.38	61
321.201	71
323.022	83
324.842	77
326.66	81
328.48	93
330.299	69
332.116	93
333.932	85
335.75	71
337.566	67
339.382	85
341.199	73
343.013	77
344.828	71
346.642	83
348.455	79
350.269	77
352.081	73
353.892	79
355.704	65
357.516	77
359.325	69
361.136	85
362.945	93
364.756	79
366.563	71
368.371	75
370.18	77
371.987	83
373.794	81
375.6	91
377.406	79
379.211	87
381.017	89
382.821	93
384.626	93
386.428	101
388.232	113
390.035	95
391.836	101
393.639	111
395.439	125
397.241	137
399.04	169
400.84	181
402.638	213
404.437	275
406.235	387
408.033	513
409.83	593
411.627	599
413.424	529
415.22	411
417.016	319
418.81	235
420.605	193
422.398	149
424.193	159
425.985	123
427.779	125
429.571	109
431.362	101
433.153	97
434.943	101
436.733	81
438.523	87
440.312	87
442.102	85
443.89	89
445.679	91
447.465	75
449.252	73
451.04	79
452.825	85
454.609	83
456.395	89
458.179	73
459.963	77
461.748	77
463.531	87
465.313	85
467.096	77
468.877	77
470.659	89
472.438	71
474.219	81
475.999	95
477.777	103
479.557	93
481.336	97
483.113	99
484.89	100.6
486.668	103
488.444	111
490.22	99
491.995	133
493.77	137
495.545	163
497.319	177
499.093	179
500.866	161
502.639	175
504.41	167
506.183	151
507.955	147
509.725	131
511.494	129
513.265	117
515.034	125
516.803	111
518.573	107
520.34	85
522.108	99
523.875	103
525.642	97
527.408	85
529.172	83
530.938	97
532.703	83
534.466	95
536.231	89
537.993	79
539.757	79
541.518	79
543.28	93
545.043	93
546.803	85
548.564	89
550.323	89
552.083	85
553.842	91
555.601	89
557.358	97
559.116	95
560.874	97
562.629	85
564.386	91
566.141	97
567.898	101
569.652	101
571.406	103
573.161	99
574.914	103
576.667	111
578.42	103
580.172	109
581.922	95
583.673	103
585.424	109
587.175	101
588.923	107
590.674	111
592.421	111
594.171	109
595.918	123
597.664	117
599.413	125
601.159	137
602.905	157
604.65	181
606.395	189
608.14	231
609.882	261
611.626	255
613.37	249
615.112	241
616.855	209
618.597	171
620.338	157
622.078	137
623.819	137
625.559	107
627.298	107
629.037	127
630.775	111
632.513	109
634.251	107
635.988	105
637.723	113
639.46	99
641.196	119
642.93	97
644.666	111
646.399	101
648.134	107
649.867	99
651.6	121
653.332	111
655.063	119
656.795	115
658.526	125
660.257	113
661.987	131
663.717	129
665.445	121
667.174	121
668.901	111
670.63	109
672.356	111
674.084	125
675.81	117
677.536	105
679.261	105
680.986	107
682.71	105
684.434	97
686.158	95
687.881	95
689.605	97
691.325	111
693.048	95
694.768	99
696.49	93
698.209	97
699.928	109
701.649	95
703.368	91
705.086	99
706.804	97
708.521	95
710.239	93
711.956	87
713.67	103
715.386	101
717.102	105
718.816	97
720.531	93
722.244	97
723.957	83
725.671	103
727.383	91
729.094	109
730.806	89
732.517	103
734.227	97
735.938	89
737.648	99
739.356	101
741.065	105
742.772	109
744.481	101
746.187	111
747.895	105
749.601	111
751.306	95
753.012	111
754.716	105
756.421	105
758.125	107
759.829	103
761.532	101
763.236	107
764.936	117
766.639	107
768.339	115
770.041	105
771.741	101
773.442	103
775.141	111
776.84	107
778.538	101
780.236	119
781.934	109
783.631	123
785.328	115
787.023	125
788.719	123
790.415	123
792.109	123
793.802	107
795.498	145
797.19	127
798.883	135
800.575	137
802.269	139
803.961	149
805.65	151
807.341	153
809.031	169
810.722	163
812.41	169
814.099	159
815.789	163
817.476	171
819.162	171
820.851	169
822.537	169
824.223	167
825.908	163
827.593	153
829.278	151
830.963	163
832.645	169
834.329	153
836.012	167
837.693	153
839.376	153
841.057	157
842.739	129
844.419	141
846.099	167
847.779	155
849.458	141
851.136	149
852.815	139
854.493	143
856.171	143
857.846	141
859.523	135
861.198	137
862.875	157
864.549	155
866.223	139
867.899	127
869.572	127
871.245	135
872.918	125
874.59	145
876.263	137
877.932	133
879.604	133
881.275	127
882.944	151
884.615	133
886.283	139
887.953	127
889.62	121
891.288	141
892.955	133
894.621	139
896.288	143
897.954	133
899.62	141
901.285	145
902.948	147
904.613	135
906.276	141
907.94	139
909.602	149
911.264	133
912.927	145
914.588	151
916.249	137
917.909	147
919.57	149
921.227	161
922.887	141
924.546	133
926.203	129
927.862	151
929.518	137
931.176	141
932.832	145
934.487	155
936.142	133
937.799	145
939.453	147
941.106	145
942.76	153
944.413	153
946.066	127
947.717	153
949.37	141
951.021	157
952.673	141
954.322	145
955.972	137
957.621	157
959.27	155
960.919	147
962.567	139
964.215	143
965.862	153
967.51	139
969.155	135
970.802	145
972.446	167
974.092	153
975.736	125
977.38	139
979.023	143
980.666	143
982.309	155
983.951	167
985.593	155
987.235	153
988.875	137
990.516	157
992.157	165
993.795	157
995.434	155
997.074	169
998.711	153
1000.35	173
1001.99	165
1003.62	163
1005.26	157
1006.9	167
1008.53	165
1010.16	155
1011.8	175
1013.43	163
1015.07	169
1016.7	173
1018.33	169
1019.96	181
1021.6	195
1023.23	193
1024.86	189
1026.49	217
1028.12	214
1029.75	211
1031.38	209
1033.01	227
1034.63	221
1036.26	237
1037.89	225
1039.52	247
1041.14	233
1042.77	241
1044.4	233
1046.02	233
1047.64	253
1049.27	235
1050.89	257
1052.51	235
1054.14	253
1055.76	239
1057.38	241
1059	241
1060.62	249
1062.24	247
1063.86	239
1065.48	235
1067.1	265
1068.72	243
1070.34	247
1071.96	243
1073.58	257
1075.19	253
1076.81	227
1078.43	257
1080.04	245
1081.66	221
1083.27	241
1084.88	233
1086.5	257
1088.11	241
1089.73	241
1091.34	249
1092.95	253
1094.56	261
1096.17	269
1097.78	247
1099.39	257
1101	255
1102.61	269
1104.22	269
1105.83	279
1107.44	249
1109.05	271
1110.65	287
1112.26	255
1113.86	247
1115.47	249
1117.08	247
1118.68	263
1120.29	249
1121.89	255
1123.49	255
1125.1	249
1126.7	215
1128.3	235
1129.9	249
1131.5	217
1133.1	227
1134.7	231
1136.3	225
1137.9	243
1139.5	237
1141.1	221
1142.7	221
1144.3	211
1145.89	221
1147.49	221
1149.09	247
1150.68	219
1152.28	233
1153.87	221
1155.47	211
1157.06	235
1158.66	247
1160.25	249
1161.84	223
1163.43	245
1165.03	235
1166.62	259
1168.21	249
1169.8	249
1171.39	237
1172.98	259
1174.57	253
1176.16	285
1177.74	269
1179.33	243
1180.92	277
1182.51	273
1184.09	279
1185.68	281
1187.26	249
1188.85	267
1190.43	287
1192.02	275
1193.6	287
1195.19	287
1196.77	313
1198.35	297
1199.93	297
1201.51	303
1203.1	343
1204.68	295
1206.26	319
1207.84	307
1209.42	323
1210.99	337
1212.57	323
1214.15	331
1215.73	321
1217.31	345
1218.88	343
1220.46	333
1222.04	335
1223.61	369
1225.18	333
1226.76	367
1228.33	353
1229.91	361
1231.48	357
1233.05	385
1234.63	381
1236.2	383
1237.77	393
1239.34	417
1240.91	395
1242.48	445
1244.05	405
1245.62	465
1247.19	455
1248.76	441
1250.32	439
1251.89	459
1253.46	501
1255.03	471
1256.59	531
1258.16	541
1259.72	561
1261.29	557
1262.85	561
1264.42	613
1265.98	613
1267.54	597
1269.1	663
1270.67	645
1272.23	683
1273.79	665
1275.35	701
1276.91	727
1278.47	743
1280.03	729
1281.59	763
1283.15	775
1284.71	817
1286.26	821
1287.82	891
1289.38	869
1290.93	907
1292.49	963
1294.04	967
1295.6	1019
1297.16	1057
1298.71	1069
1300.26	1131
1301.82	1145
1303.37	1205
1304.92	1295
1306.47	1357
1308.03	1329
1309.58	1435
1311.13	1413
1312.68	1547
1314.23	1569
1315.78	1579
1317.32	1679
1318.87	1681
1320.42	1689
1321.97	1695
1323.52	1649
1325.06	1693
1326.61	1617
1328.16	1557
1329.7	1559
1331.24	1499
1332.79	1439
1334.33	1413
1335.88	1307
1337.42	1281
1338.96	1211
1340.51	1141
1342.05	1081
1343.59	1065
1345.13	997
1346.67	933
1348.21	915
1349.75	883
1351.29	845
1352.83	809
1354.37	785
1355.91	723
1357.44	721
1358.98	695
1360.52	681
1362.05	601
1363.59	597
1365.12	619
1366.66	537
1368.19	555
1369.73	525
1371.26	497
1372.79	515
1374.32	503
1375.86	461
1377.39	467
1378.92	453
1380.45	425
1381.98	413
1383.51	387
1385.04	399
1386.57	401
1388.1	375
1389.63	337
1391.16	367
1392.68	353
1394.21	353
1395.74	341
1397.26	335
1398.79	329
1400.31	331
1401.84	319
1403.36	325
1404.89	305
1406.41	297
1407.93	275
1409.46	293
1410.98	313
1412.5	273
1414.02	269
1415.54	267
1417.06	279
1418.58	289
1420.1	261
1421.62	267
1423.14	267
1424.66	265
1426.18	265
1427.69	263
1429.21	251
1430.73	235
1432.25	233
1433.76	245
1435.28	251
1436.79	249
1438.31	237
1439.82	249
1441.33	259
1442.84	237
1444.36	233
1445.87	255
1447.38	255
1448.89	243
1450.4	237
1451.91	241
1453.42	219
1454.93	245
1456.44	229
1457.95	239
1459.46	237
1460.97	243
1462.48	265
1463.98	253
1465.49	273
1467	255
1468.5	245
1470.01	229
1471.51	225
1473.02	221
1474.52	227
1476.02	207
1477.53	223
1479.03	239
1480.53	227
1482.03	225
1483.53	223
1485.03	215
1486.54	205
1488.04	221
1489.54	225
1491.04	209
1492.53	233
1494.03	231
1495.53	213
1497.03	213
1498.53	203
1500.02	207
1501.52	215
1503.01	203
1504.51	227
1506	219
1507.5	195
1508.99	213
1510.49	207
1511.98	211
1513.47	211
1514.97	221
1516.46	211
1517.95	189
1519.44	229
1520.93	197
1522.42	209
1523.91	213
1525.4	213
1526.89	241
1528.38	223
1529.86	229
1531.35	221
1532.84	209
1534.33	223
1535.81	197
1537.3	209
1538.78	237
1540.27	201
1541.75	211
1543.24	195
1544.72	215
1546.2	209
1547.69	207
1549.17	201
1550.65	197
1552.13	201
1553.61	211
1555.09	211
1556.58	211
1558.06	207
1559.54	227
1561.01	193
1562.49	191
1563.97	221
1565.45	207
1566.93	207
1568.4	219
1569.88	209
1571.35	219
1572.83	197
1574.31	203
1575.78	203
1577.25	211
1578.73	209
1580.2	209
1581.67	209
1583.15	197
1584.62	199
1586.09	191
1587.56	193
1589.03	209
1590.5	201
1591.97	187
1593.44	189
1594.91	185
1596.38	189
1597.85	191
1599.32	191

## Sheet: Fig. 3m
Disance (nm)	γ-Fe2O3		Disance (nm)	Fe3O4
0	37024.1		0	200272
0.01257	37147.1		0.00943	209526
0.02515	37339		0.01886	220868
0.03772	37414.5		0.02829	235814
0.05029	37518.6		0.03772	252424
0.06287	37538.3		0.04715	272798
0.07544	37600.7		0.05658	291661
0.08801	37745.2		0.06601	312477
0.10058	37931.3		0.07544	339479
0.11316	38320.2		0.08487	380700
0.12573	38977.9		0.0943	441060
0.1383	39577.8		0.10373	524436
0.15088	40324		0.11316	633371
0.16345	40883.5		0.12259	766300
0.17602	41263.2		0.13203	904697
0.1886	41234		0.14146	1022394
0.20117	40947.7		0.15089	1111506
0.21374	40494.3		0.16032	1160519
0.22632	39871.3		0.16975	1163514
0.23889	39273		0.17918	1121626
0.25146	38626.2		0.18861	1036559
0.26404	38176.8		0.19804	923447
0.27661	37765		0.20747	794806
0.28918	37376.3		0.2169	662255
0.30175	37247.7		0.22633	536598
0.31433	37116.4		0.23576	433393
0.3269	37063.1		0.24519	354070
0.33947	36936.6		0.25462	297621
0.35205	36696.9		0.26405	258976
0.36462	36629.2		0.27348	232566
0.37719	36316.7		0.28291	219082
0.38977	36197.2		0.29234	212830
0.40234	36248.2		0.30177	206952
0.41491	36312.4		0.3112	205033
0.42749	36517.8		0.32063	202044
0.44006	37102.4		0.33006	197690
0.45263	37510.9		0.33949	196846
0.46521	38209.5		0.34892	191864
0.47778	38543.1		0.35835	188868
0.49035	38774.8		0.36778	186657
0.50292	38681.6		0.37721	186308
0.5155	38480.4		0.38665	194241
0.52807	38116.9		0.39608	204204
0.54064	37670.9		0.40551	225256
0.55322	37319.8		0.41494	259493
0.56579	37099.2		0.42437	297810
0.57836	36868.9		0.4338	336772
0.59094	36887		0.44323	375990
0.60351	36973.9		0.45266	404197
0.61608	36956.4		0.46209	416978
0.62866	37159.5		0.47152	414684
0.64123	37339.7		0.48095	393740
0.6538	37384.3		0.49038	361442
0.66637	37465		0.49981	325009
0.67895	37515.7		0.50924	292037
0.69152	37665.8		0.51867	261594
0.70409	37792.2		0.5281	238799
0.71667	37882.8		0.53753	219982
0.72924	38326.8		0.54696	207300
0.74181	38943.5		0.55639	204349
0.75439	39702.3		0.56582	205389
0.76696	40355.5		0.57525	207892
0.77953	41004.9		0.58468	216544
0.79211	41275.6		0.59411	225934
0.80468	41177.2		0.60354	239357
0.81725	40846.4		0.61297	250814
0.82983	40339.4		0.6224	267876
0.8424	39730.4		0.63183	289063
0.85497	39127.8		0.64127	311752
0.86754	38542.3		0.6507	335662
0.88012	38105		0.66013	360150
0.89269	37707.8		0.66956	396619
0.90526	37403.5		0.67899	451916
0.91784	37154.4		0.68842	528260
0.93041	37055.4		0.69785	631438
0.94298	36917		0.70728	762198
0.95556	36870.6		0.71671	900930
0.96813	36700.9		0.72614	1031790
0.9807	36475.2		0.73557	1135450
0.99328	36278.1		0.745	1198142
1.00585	36188.5		0.75443	1222548
1.01842	36293.2		0.76386	1204298
1.031	36357.8		0.77329	1138709
1.04357	36587.9		0.78272	1039452
1.05614	37072.2		0.79215	914154
1.06871	37622.5		0.80158	774395
1.08129	38092.5		0.81101	641253
1.09386	38589.2		0.82044	522789
1.10643	38789.7		0.82987	424823
1.11901	38684.8		0.8393	350372
1.13158	38513.2		0.84873	302976
1.14415	38121.8		0.85816	270354
1.15673	37749.8		0.86759	247974
1.1693	37372.5		0.87702	236401
1.18187	37106.1		0.88645	227658
1.19445	36820.2		0.89588	225982
1.20702	36767.2		0.90532	224057
1.21959	36861.8		0.91475	217081
1.23217	36933.7		0.92418	214219
1.24474	37093.2		0.93361	211843
1.25731	37173.9		0.94304	209286
1.26988	37282.2		0.95247	205916
1.28246	37370		0.9619	205785
1.29503	37415.1		0.97133	209437
1.3076	37545.9		0.98076	217415
1.32018	37740.2		0.99019	236858
1.33275	37819.9		0.99962	271082
1.34532	38269.1		1.00905	308341
1.3579	38935.9		1.01848	349883
1.37047	39566.8		1.02791	391100
1.38304	40288.7		1.03734	428158
1.39562	40924.2		1.04677	448785
1.40819	41273.3		1.0562	456184
1.42076	41242.1		1.06563	443530
1.43333	40954.5		1.07506	413111
1.44591	40412.1		1.08449	377081
1.45848	39830.7		1.09392	339627
1.47105	39191.7		1.10335	304166
1.48363	38587.6		1.11278	272622
1.4962	37948.4		1.12221	252042
1.50877	37634.2		1.13164	236564
1.52135	37427.4		1.14107	226936
1.53392	37157.7		1.15051	227678
1.54649	37053.5		1.15994	230782
1.55907	36790.2		1.16937	238187
1.57164	36849.9		1.1788	245224
1.58421	36656.3		1.18823	257114
1.59679	36392		1.19766	271332
1.60936	36320.6		1.20709	290282
1.62193	36212.4		1.21652	308593
1.6345	36266.1		1.22595	329153
1.64708	36241.1		1.23538	354540
1.65965	36566.2		1.24481	380999
1.67222	37149.8		1.25424	415380
1.6848	37598.3		1.26367	466588
1.69737	38179.4		1.2731	537842
1.70994	38490.1		1.28253	624457
1.72252	38775.3		1.29196	744703
1.73509	38677.8		1.30139	882170
1.74766	38505.6		1.31082	1015931
1.76024	38067		1.32025	1131188
1.77281	37649.7		1.32968	1210629
1.78538	37328.8		1.33911	1250307
1.79796	36972		1.34854	1248864
1.81053	36817.4		1.35797	1209960
1.8231	36735.9		1.3674	1129262
1.83567	36867.5		1.37683	1014161
1.84825	36952.4		1.38626	880693
1.86082	37070.7		1.39569	742419
			1.40513	609889
			1.41456	496291
			1.42399	410175
			1.43342	353677
			1.44285	310718
			1.45228	281743
			1.46171	264567
			1.47114	254222
			1.48057	249877
			1.49	247507
			1.49943	243276
			1.50886	241253
			1.51829	240066
			1.52772	234242
			1.53715	228284
			1.54658	228446
			1.55601	230686
			1.56544	238790
			1.57487	252113
			1.5843	279374
			1.59373	317652
			1.60316	359822
			1.61259	406351
			1.62202	446179
			1.63145	475672
			1.64088	491971
			1.65031	489112
			1.65975	466259
			1.66918	425422
			1.67861	384391
			1.68804	350714
			1.69747	316660
			1.7069	289804
			1.71633	270850
			1.72576	257216
			1.73519	253278
			1.74462	251948

## Sheet: Fig. 5j
Magnetic field (Oe)	10 K		Magnetic field (Oe)	100 K		Magnetic field (Oe)	200 K		Magnetic field (Oe)	300 K
8000.64	0.000243656		8000.37	0.000215767		8000.39	0.000206686		8000.33	0.000208971
7500.8	0.000236998		7500.42	0.000213926		7500.64	0.000204466		7500.37	0.000206621
7000.58	0.000230404		7000.35	0.000213124		7000.45	0.000199824		7000.29	0.000203919
6500.51	0.000224234		6500.32	0.000211921		6500.46	0.000198111		6500.27	0.000199413
5000.3	0.000220179		6000.4	0.000209652		6000.7	0.000194814		6000.28	0.00019571
4900.4	0.000217011		5500.49	0.000205576		5500.43	0.000191844		5500.52	0.000191711
4800.3	0.000214423		5031.12	0.000202323		5000.29	0.000186956		5000.31	0.00018543
4700.26	0.000212384		5000.35	0.000199484		5000.34	0.000186277		5000.32	0.000185618
4600.21	0.000211414		4900.33	0.000198745		4900.49	0.00018592		4900.69	0.000183902
4500.23	0.000211486		4800.5	0.000197338		4800.57	0.000184919		4800.63	0.000182917
4400.17	0.000210044		4700.5	0.00019726		4700.5	0.00018506		4700.6	0.000182152
4300.27	0.000208718		4600.31	0.000196105		4600.37	0.00018352		4600.6	0.000180998
4200.41	0.000207303		4500.55	0.000196346		4500.47	0.000182512		4500.55	0.000179592
4100.38	0.00020631		4400.45	0.000196449		4400.44	0.000181826		4400.55	0.000178182
4000.47	0.000205239		4300.46	0.000195513		4300.43	0.000181398		4300.45	0.000177196
3900.45	0.000203882		4200.59	0.000194724		4200.4	0.000179733		4200.61	0.000176094
3800.48	0.000202493		4100.44	0.000193929		4100.58	0.000179144		4100.55	0.000174267
3700.4	0.0002009		4000.39	0.000193488		4000.56	0.000177461		4000.49	0.000173056
3600.44	0.000199314		3900.39	0.000191905		3900.55	0.000176916		3900.48	0.00017151
3500.15	0.000197994		3800.55	0.000189537		3800.54	0.000175454		3800.43	0.000170042
3400.18	0.000196869		3700.47	0.000187661		3700.45	0.000175084		3700.45	0.000168508
3300.37	0.00019616		3600.35	0.000185553		3600.41	0.00017379		3600.47	0.000166919
3200.14	0.000194673		3500.09	0.000184397		3500.14	0.000172712		3500.37	0.000164489
3100.25	0.000193479		3400.2	0.000183533		3400.32	0.000171231		3400.41	0.000163057
3000.19	0.000192011		3300.29	0.000182528		3300.35	0.000170183		3300.33	0.000160301
2900.28	0.000190547		3200.14	0.000182443		3200.23	0.000168508		3200.36	0.000159255
2800.2	0.000188898		3100.1	0.00018319		3100.24	0.000167404		3100.35	0.000157505
2700.1	0.000187839		3000.11	0.000182582		3000.16	0.000166352		3000.37	0.000155405
2599.9	0.000186287		2900.08	0.000181368		2900.15	0.000164854		2900.33	0.000153221
2499.98	0.000185101		2799.95	0.00017979		2800.07	0.000162819		2800.27	0.000151122
2399.85	0.000184162		2699.96	0.000177878		2700.08	0.000161549		2700.38	0.000148082
2299.82	0.000183537		2500.16	0.000176122		2600.02	0.000159497		2600.33	0.000146198
2199.9	0.000182912		2400.06	0.000175485		2500.26	0.00015768		2500.43	0.00014353
2099.78	0.000182372		2300.08	0.000174647		2400.08	0.000155924		2400.28	0.000140657
1999.87	0.000181715		2200.05	0.000173804		2300.1	0.000154039		2300.36	0.00013804
1899.73	0.000180758		2100	0.000172712		2200.18	0.00015156		2200.4	0.000134861
1799.91	0.000179688		2000.03	0.000171394		2100.16	0.000149241		2100.3	0.00013223
1699.8	0.000178452		1899.81	0.000169368		2000.09	0.00014675		2000.23	0.000129763
1599.74	0.000176545		1799.9	0.000167769		1900.07	0.00014421		1900.34	0.00012625
1499.72	0.000174643		1700.07	0.000165633		1800.06	0.000141874		1800.4	0.000121684
1399.69	0.000172634		1600.09	0.000162815		1700.2	0.000138407		1700.17	0.000118772
1299.71	0.000170682		1500.01	0.000160183		1599.29	0.000134902		1600.24	0.000115037
1199.72	0.000169099		1399.98	0.000157805		1500.13	0.000131528		1500.13	0.00011089
1099.56	0.000166666		1299.94	0.00015517		1400.1	0.000127835		1400.17	0.000106737
999.66	0.000163729		1200.01	0.000151985		1300.05	0.000123849		1300.16	0.000102321
899.673	0.000160426		1100.08	0.000148213		1200.08	0.000119513		1200.14	9.76594e-05
799.607	0.000157076		1000.09	0.000143976		1100.04	0.000114892		1100.29	9.31874e-05
599.632	0.000153702		900.206	0.000139266		1000.18	0.000109787		1000.2	8.86218e-05
499.441	0.000150682		800.033	0.000134618		900.314	0.000105059		900.218	8.33478e-05
499.566	0.000148066		699.991	0.000130291		800.255	9.99528e-05		800.195	7.75206e-05
449.513	0.000145792		599.866	0.000126006		700.033	9.42313e-05		700.207	7.21737e-05
399.621	0.000143848		499.89	0.000121937		600.016	8.81154e-05		600.022	6.6228e-05
349.687	0.000142201		499.962	0.000118546		499.998	8.14096e-05		500.094	6.04848e-05
299.525	0.000140079		449.938	0.000115559		500.112	8.08158e-05		500.136	5.93564e-05
249.675	0.000137716		399.938	0.0001127		450.124	7.73219e-05		450.142	5.73348e-05
199.52	0.000135109		349.957	0.000110013		400.076	7.43813e-05		400.124	5.40401e-05
149.754	0.000132394		299.909	0.000107094		350.095	7.07335e-05		350.083	5.06416e-05
99.7299	0.000129454		249.921	0.000103444		299.999	6.71998e-05		300.257	4.70141e-05
49.766	0.000126409		199.855	9.97663e-05		250.041	6.31049e-05		250.287	4.37938e-05
-0.22776	0.000123231		150.035	9.6075e-05		199.921	5.92461e-05		200.143	4.03156e-05
-49.9039	0.000119823		100.018	9.21845e-05		150.185	5.56146e-05		150.203	3.66562e-05
-99.8558	0.000116246		50.0118	8.79165e-05		100.179	5.14977e-05		100.197	3.27388e-05
-149.945	0.000112562		0.04196	8.35184e-05		50.1497	4.76015e-05		50.2096	2.87269e-05
-199.765	0.000108848		-49.8679	7.9128e-05		0.1918	4.2676e-05		0.22177	2.48518e-05
-249.897	0.000104995		-99.7599	7.45783e-05		-49.9818	3.78772e-05		-49.76	2.11322e-05
-299.879	0.00010068		-149.802	6.99324e-05		-99.9637	3.36808e-05		-99.7179	1.65482e-05
-349.909	9.6929e-05		-199.789	6.51124e-05		-149.844	2.91398e-05		-149.808	1.18728e-05
-399.867	9.35012e-05		-249.933	6.00262e-05		-199.825	2.4232e-05		-199.783	7.52701e-06
-449.902	8.99721e-05		-299.963	5.4692e-05		-249.957	1.93396e-05		-249.891	3.40194e-06
-499.848	8.57502e-05		-349.945	5.00838e-05		-299.957	1.48673e-05		-299.885	-5.49671e-07
-499.836	8.06185e-05		-399.98	4.60099e-05		-349.963	1.0786e-05		-349.921	-4.68051e-06
-599.98	7.38392e-05		-449.98	4.15878e-05		-399.968	5.82515e-06		-399.879	-9.02912e-06
-700.111	6.66831e-05		-499.98	3.66755e-05		-449.95	6.55649e-07		-449.89	-1.30974e-05
-800.141	5.91686e-05		-499.926	3.07539e-05		-499.938	-3.75506e-06		-499.86	-1.70394e-05
-900.032	5.11859e-05		-600.094	2.3307e-05		-499.95	-3.99146e-06		-499.854	-1.7949e-05
-1000.07	4.30161e-05		-700.165	1.56791e-05		-600.082	-1.26111e-05		-599.992	-2.40876e-05
-999.888	3.53815e-05		-800.033	7.55155e-06		-700.165	-2.12571e-05		-700.513	-3.27111e-05
-1099.82	2.78857e-05		-900.41	-7.98002e-07		-800.159	-2.95515e-05		-800.075	-3.91447e-05
-1199.95	2.00962e-05		-999.864	-9.21361e-06		-900.062	-3.77578e-05		-900.008	-4.52143e-05
-1299.92	1.16002e-05		-999.834	-1.63897e-05		-999.948	-4.53802e-05		-999.792	-5.27346e-05
-1399.96	2.33195e-06		-1099.88	-2.34304e-05		-999.822	-4.61524e-05		-999.738	-5.32433e-05
-1499.92	-7.43037e-06		-1200	-3.06433e-05		-1099.86	-5.30475e-05		-1099.78	-5.91032e-05
-1600.07	-1.64438e-05		-1300.02	-3.80585e-05		-1200	-5.9592e-05		-1199.92	-6.50103e-05
-1700.17	-2.51907e-05		-1400	-4.59296e-05		-1300.04	-6.66017e-05		-1299.9	-7.02836e-05
-1800.32	-3.35188e-05		-1500.02	-5.47458e-05		-1400.05	-7.28878e-05		-1399.99	-7.56447e-05
-1900.2	-4.1329e-05		-1600.1	-6.29682e-05		-1499.89	-7.85482e-05		-1499.95	-8.15338e-05
-2000.84	-4.89244e-05		-1699.95	-7.08654e-05		-1600.02	-8.45968e-05		-1600.1	-8.60448e-05
-2100.35	-5.57087e-05		-1800.12	-7.79113e-05		-1700.05	-8.97938e-05		-1700.17	-9.02499e-05
-2200.26	-6.20234e-05		-1900.14	-8.44252e-05		-1800.12	-9.49582e-05		-1800.07	-9.46695e-05
-2300.34	-6.84993e-05		-2000.26	-9.00137e-05		-1899.93	-9.98911e-05		-1900.05	-9.91823e-05
-2400.33	-7.44486e-05		-2100.54	-9.56982e-05		-2000.46	-0.000104456		-2000.18	-0.000102914
-2500.5	-8.01862e-05		-2200.12	-0.000100554		-2100.04	-0.000108752		-2100.67	-0.000108301
-2600.42	-8.57611e-05		-2300.13	-0.000105102		-2200.02	-0.000112715		-2200.13	-0.000110469
-2700.15	-9.12722e-05		-2400.24	-0.000109792		-2300.04	-0.000116432		-2300.04	-0.000114146
-2800.29	-9.65706e-05		-2500.16	-0.000114465		-2400.07	-0.000119443		-2400.1	-0.000117517
-2900.38	-0.000101744		-2600.16	-0.000119428		-2500.28	-0.000122999		-2500.22	-0.000119969
-3000.38	-0.000106614		-2700.05	-0.000124449		-2600.15	-0.000126392		-2600.04	-0.000123446
-3100.38	-0.000110974		-2800.1	-0.000128551		-2699.91	-0.000128849		-2700	-0.000125751
-3200.45	-0.000114467		-2900.18	-0.000132855		-2799.96	-0.000131523		-2800.08	-0.000128562
-3300.45	-0.000118102		-3000.19	-0.000136024		-2900.07	-0.000134034		-2900.14	-0.000131291
-3400.42	-0.0001218		-3100.22	-0.000138684		-3000.05	-0.000136452		-3000.14	-0.000133963
-3500.35	-0.000125942		-3200.31	-0.000140673		-3100.08	-0.000138645		-3100.14	-0.000135957
-3600.59	-0.000129549		-3300.19	-0.000143526		-3200.08	-0.000140653		-3200.17	-0.000138797
-3700.64	-0.000133431		-3400.3	-0.000145053		-3300.23	-0.000142891		-3300.27	-0.000140062
-3800.67	-0.00013621		-3500.18	-0.000147685		-3400.3	-0.000143117		-3400.27	-0.000142828
-3900.64	-0.000139482		-3600.53	-0.00015098		-3500.24	-0.000147014		-3500.27	-0.000143861
-4000.74	-0.000142264		-3700.45	-0.00015385		-3600.49	-0.000147435		-3600.45	-0.000147192
-4100.66	-0.000144823		-3800.66	-0.000156498		-3700.52	-0.000150576		-3700.49	-0.0001483
-4200.68	-0.00014706		-3900.46	-0.000158095		-3800.69	-0.000152448		-3800.45	-0.000150257
-4300.49	-0.000149141		-4000.57	-0.000158346		-3900.6	-0.000152966		-3900.47	-0.000151768
-4400.67	-0.000151666		-4100.37	-0.00015865		-4000.55	-0.000154588		-4000.45	-0.000153994
-4500.59	-0.000154655		-4200.73	-0.00015866		-4100.6	-0.000156143		-4100.31	-0.000156015
-4600.65	-0.000157131		-4300.56	-0.000159529		-4200.5	-0.000156963		-4200.47	-0.000157246
-4700.67	-0.000159015		-4400.57	-0.000160259		-4300.42	-0.000158256		-4300.5	-0.000158333
-4800.63	-0.000160663		-4500.59	-0.000162388		-4400.47	-0.000159143		-4400.46	-0.000160487
-4900.72	-0.000162833		-4600.42	-0.000164318		-4500.55	-0.000160215		-4500.72	-0.00016274
-5000.63	-0.000166168		-4700.5	-0.000164783		-4600.52	-0.000161626		-4600.48	-0.000163294
-5000.39	-0.000170381		-4800.56	-0.000165794		-4700.57	-0.000162431		-4700.21	-0.000165236
-5500.15	-0.000175498		-4900.49	-0.000166634		-4800.61	-0.000163725		-4800.48	-0.000166045
-6000.15	-0.000180141		-5000.57	-0.000169508		-4900.61	-0.000164891		-4900.49	-0.000167403
-6499.96	-0.000185567		-5000.29	-0.000174628		-5000.57	-0.000165392		-5000.46	-0.000168758
-7000.08	-0.00019165		-5500	-0.000180114		-5000.41	-0.00016641		-5000.12	-0.000169094
-7500.26	-0.000197582		-6000.13	-0.000185781		-5500.42	-0.000170578		-5500.34	-0.000175251
-8000.2	-0.000203324		-6500.17	-0.000193806		-6000.2	-0.000175172		-6000.32	-0.000179755
-8000.19	-0.000242814		-7000.07	-0.000199306		-6500.36	-0.000179028		-6500.29	-0.000184858
-7500.27	-0.00023874		-7500.19	-0.000203958		-7000.1	-0.000183133		-7000.13	-0.000188989
-7000.95	-0.000234811		-8000.26	-0.000205761		-7500.59	-0.000186579		-7500.07	-0.000192856
-6500.47	-0.000230235		-8000.44	-0.000219573		-8000.18	-0.000190236		-8000.12	-0.000197076
-6000.16	-0.000226249		-7500.38	-0.000219669		-8000.44	-0.000205291		-8000.48	-0.000210066
-5500.15	-0.000222976		-7000.34	-0.000216739		-7500.5	-0.000204055		-7500.35	-0.000207116
-5000.43	-0.000220327		-6500.37	-0.000213865		-7000.69	-0.000200302		-7000.73	-0.000204234
-5000.41	-0.000218679		-6000.67	-0.000213709		-6500.36	-0.000197097		-6500.87	-0.000201723
-4900.91	-0.000216951		-5500.4	-0.000211239		-6000.37	-0.00019416		-6000.38	-0.00019693
-4800.83	-0.00021579		-4999.56	-0.000206843		-5500.43	-0.000190664		-5500.34	-0.000191698
-4700.81	-0.000215834		-4999.73	-0.000204126		-5000.62	-0.000186535		-5000.3	-0.000185897
-4600.75	-0.000215533		-4900.68	-0.000201736		-5000.2	-0.000186765		-5000.3	-0.000185526
-4500.74	-0.000215305		-4800.73	-0.000201399		-4900.96	-0.000185577		-4900.87	-0.000185335
-4400.67	-0.000214692		-4700.62	-0.000201183		-4800.96	-0.000185222		-4800.92	-0.000184175
-4300.81	-0.00021386		-4600.46	-0.00020073		-4700.91	-0.000184081		-4700.81	-0.000182854
-4200.91	-0.00021232		-4500.65	-0.000200074		-4600.81	-0.000182978		-4600.84	-0.000182049
-4100.86	-0.00021108		-4400.55	-0.000200472		-4500.82	-0.00018282		-4500.56	-0.000180196
-4000.91	-0.000209815		-4300.62	-0.000201679		-4400.87	-0.000181415		-4400.57	-0.000179691
-3900.78	-0.000208337		-4200.62	-0.000201327		-4300.98	-0.00018049		-4300.62	-0.000177826
-3800.79	-0.0002071		-4100.6	-0.000199721		-4200.89	-0.000180363		-4200.57	-0.000176568
-3700.69	-0.000206228		-4000.62	-0.000197671		-4100.86	-0.00017893		-4100.68	-0.000174831
-3600.68	-0.000205347		-3900.6	-0.00019578		-4000.83	-0.000177832		-4000.42	-0.000173732
-3500.65	-0.00020433		-3800.65	-0.000193867		-3900.82	-0.000177122		-3900.64	-0.000171934
-3400.53	-0.000203162		-3700.57	-0.000191957		-3800.9	-0.000176113		-3800.57	-0.000170746
-3300.53	-0.000202126		-3600.5	-0.000190765		-3700.72	-0.000174718		-3700.49	-0.000169397
-3200.5	-0.000200441		-3500.34	-0.000189718		-3600.84	-0.000173639		-3600.55	-0.000166906
-3100.45	-0.000199399		-3400.47	-0.000188973		-3500.48	-0.000172621		-3500.41	-0.000165514
-3000.47	-0.000198046		-3300.44	-0.000188704		-3400.56	-0.000171646		-3400.36	-0.000163443
-2900.37	-0.00019707		-3200.4	-0.000188266		-3300.58	-0.000170465		-3300.39	-0.000161928
-2800.26	-0.000196065		-3100.2	-0.000187282		-3200.46	-0.000169353		-3200.44	-0.000159686
-2700.44	-0.000195033		-3000.32	-0.000186053		-3100.47	-0.000168015		-3100.34	-0.000158068
-2600.45	-0.000194166		-2900.46	-0.000185243		-3000.53	-0.000166271		-3000.23	-0.000156131
-2500.49	-0.000192908		-2800.32	-0.00018439		-2900.53	-0.000164495		-2900.34	-0.000153793
-2400.43	-0.000191605		-2700.29	-0.000183924		-2800.4	-0.000162848		-2800.43	-0.000151193
-2300.4	-0.000190038		-2600.37	-0.000182338		-2700.57	-0.000161718		-2700.35	-0.0001498
-2200.34	-0.000188173		-2500.39	-0.000181584		-2600.17	-0.000159806		-2600.39	-0.000146995
-2100.44	-0.00018658		-2400.36	-0.000180919		-2500.51	-0.00015803		-2500.27	-0.000144679
-2000.47	-0.000184755		-2300.25	-0.000180233		-2400.51	-0.00015644		-2400.27	-0.000141841
-1900.53	-0.000183327		-2200.3	-0.000178997		-2300.48	-0.000154155		-2300.23	-0.000138566
-1800.46	-0.00018164		-2100.37	-0.000177746		-2200.4	-0.000151903		-2200.28	-0.00013629
-1700.48	-0.00017996		-2000.37	-0.000175744		-2100.39	-0.000150455		-2100.25	-0.000132966
-1600.4	-0.000178392		-1900.27	-0.000173326		-2000.44	-0.000146822		-2000.26	-0.000129522
-1500.35	-0.000176502		-1800.4	-0.000170591		-1900.54	-0.00014478		-1900.39	-0.000126032
-1400.4	-0.000174626		-1700.33	-0.00016766		-1800.49	-0.000141959		-1800.38	-0.000122978
-1300.41	-0.000172534		-1600.29	-0.000164649		-1700.36	-0.000139172		-1700.31	-0.00011955
-1200.39	-0.000170287		-1500.19	-0.000161899		-1600.43	-0.000135791		-1600.42	-0.00011518
-1100.4	-0.000167794		-1400.21	-0.000159057		-1500.41	-0.000131986		-1500.29	-0.000111444
-1000.43	-0.000165313		-1300.16	-0.000156393		-1400.33	-0.000128541		-1400.23	-0.000107762
-900.392	-0.000162309		-1199.97	-0.000153229		-1300.32	-0.000124047		-1300.29	-0.000103095
-800.356	-0.000159122		-1099.82	-0.000149889		-1200.38	-0.000120174		-1200.28	-9.83473e-05
-700.285	-0.000155956		-999.948	-0.000145763		-1100.36	-0.000115502		-1100.31	-9.32749e-05
-600.195	-0.000152932		-899.99	-0.000140952		-1000.27	-0.000110737		-1000.22	-8.93462e-05
-500.214	-0.000150227		-803.635	-0.000136222		-900.302	-0.000105358		-900.284	-8.33873e-05
-500.196	-0.000147818		-700.039	-0.000131821		-800.404	-0.000100406		-800.338	-7.85422e-05
-450.352	-0.000145617		-599.956	-0.000127574		-700.387	-9.43938e-05		-700.393	-7.28367e-05
-400.388	-0.000143541		-499.872	-0.000123685		-600.471	-8.78598e-05		-600.225	-6.69399e-05
-350.382	-0.000141562		-499.956	-0.00012026		-500.442	-8.19702e-05		-500.13	-6.08487e-05
-300.328	-0.000139541		-449.962	-0.000117292		-500.334	-8.1241e-05		-500.244	-5.99973e-05
-250.365	-0.000136998		-399.908	-0.000114229		-450.556	-8.04253e-05		-450.268	-5.74063e-05
-200.191	-0.000134348		-349.909	-0.000111417		-400.454	-7.4432e-05		-400.388	-5.45188e-05
-150.197	-0.000131542		-299.885	-0.000108266		-350.454	-7.10762e-05		-350.4	-5.11944e-05
-100.185	-0.000128582		-250.035	-0.000104549		-300.424	-6.75333e-05		-300.34	-4.72884e-05
-50.1616	-0.0001255		-199.861	-0.000100812		-250.455	-6.34762e-05		-250.389	-4.41287e-05
-0.17382	-0.000122251		-149.88	-9.69912e-05		-200.419	-6.0067e-05		-200.227	-4.07971e-05
49.784	-0.000118826		-99.8498	-9.28405e-05		-150.413	-5.57823e-05		-150.299	-3.71948e-05
99.8198	-0.000115372		-49.9998	-8.85179e-05		-100.395	-5.22657e-05		-100.149	-3.39992e-05
149.832	-0.000111722		-0.02397	-8.40739e-05		-50.4194	-4.76319e-05		-50.1676	-2.94043e-05
199.855	-0.000108205		49.814	-7.9569e-05		-0.34164	-4.35416e-05		-0.13186	-2.53522e-05
249.951	-0.000104511		99.7958	-7.488e-05		49.76	-3.86428e-05		49.82	-2.1233e-05
299.897	-0.000100375		149.85	-7.02502e-05		99.7419	-3.42777e-05		99.8198	-1.7053e-05
349.789	-9.66892e-05		199.861	-6.5397e-05		149.796	-2.97979e-05		149.718	-1.22585e-05
399.777	-9.32002e-05		249.957	-6.04811e-05		199.771	-2.52039e-05		199.688	-7.95802e-06
449.854	-8.9561e-05		299.909	-5.51982e-05		249.879	-2.0573e-05		249.825	-3.87706e-06
499.956	-8.53484e-05		350.238	-5.04836e-05		299.855	-1.52669e-05		299.795	-1.40416e-07
499.746	-8.03947e-05		400.202	-4.60149e-05		349.909	-1.12788e-05		349.861	4.57305e-06
599.902	-7.44449e-05		450.274	-4.14032e-05		399.861	-5.74655e-06		399.843	9.12623e-06
699.859	-6.73555e-05		500.268	-3.63383e-05		449.938	-1.24154e-06		449.974	1.2524e-05
799.817	-5.93506e-05		500.238	-3.05144e-05		499.956	3.0513e-06		499.926	1.69848e-05
899.901	-5.02108e-05		600.309	-2.38213e-05		499.902	3.4067e-06		499.842	1.75089e-05
999.894	-4.02947e-05		700.441	-1.58273e-05		600.004	1.15163e-05		600.028	2.4293e-05
1099.97	-3.07713e-05		800.285	-6.84885e-06		700.099	2.04588e-05		700.027	3.16536e-05
1200.03	-2.13382e-05		900.284	2.59037e-06		800.416	2.98017e-05		800.045	3.90151e-05
1299.82	-1.19987e-05		1000.33	1.24077e-05		900.116	3.69206e-05		900.08	4.53687e-05
1399.87	-2.95231e-06		1100.42	2.1328e-05		1000.06	4.43407e-05		999.99	5.19373e-05
1499.97	5.89576e-06		1200.44	2.97926e-05		1100.12	5.24298e-05		1100.08	5.81338e-05
1600.02	1.4494e-05		1300.4	3.82e-05		1200.13	5.90369e-05		1200.06	6.46463e-05
1700.02	2.27773e-05		1400.4	4.62951e-05		1300.08	6.61471e-05		1300.09	7.06984e-05
1800.14	3.07401e-05		1500.44	5.42564e-05		1400.16	7.22668e-05		1400.11	7.57193e-05
1900.14	3.86218e-05		1600.44	6.16276e-05		1500.25	7.80345e-05		1500.07	8.04561e-05
2000.09	4.62242e-05		1700.41	6.90447e-05		1600.39	8.37466e-05		1600.22	8.56557e-05
2100.75	5.35625e-05		1800.31	7.59601e-05		1700.4	8.88482e-05		1700.24	8.99919e-05
2200.03	6.06406e-05		1900.41	8.21696e-05		1800.33	9.44172e-05		1800.33	9.48268e-05
2300.04	6.71927e-05		2000.89	8.79567e-05		1900.38	9.91519e-05		1900.22	9.93552e-05
2400.13	7.31871e-05		2100.3	9.41199e-05		2000.49	0.000103152		2000.27	0.000102503
2500.19	7.93373e-05		2200.32	0.000100306		2100.88	0.000108297		2100.45	0.000107784
2600.24	8.46671e-05		2300.33	0.000106638		2200.51	0.000111483		2200.31	0.000110497
2700.27	8.98499e-05		2400.2	0.000113128		2300.43	0.000115489		2300.24	0.000114143
2800.22	9.45872e-05		2500.29	0.000119025		2400.47	0.000118579		2400.28	0.000117117
2900.2	9.90665e-05		2600.49	0.000123664		2500.56	0.00012156		2500.46	0.000119722
3000.19	0.000103479		2700.49	0.000127386		2600.37	0.000125537		2600.4	0.000123141
3100.26	0.000108035		2800.17	0.000130214		2700.44	0.000128065		2700.31	0.000126435
3200.25	0.00011215		2900.46	0.000132249		2800.44	0.000132743		2800.23	0.000128871
3300.35	0.000115983		3000.36	0.000133813		2900.19	0.000133828		2900.38	0.000131543
3400.39	0.000119662		3100.48	0.000135458		3000.46	0.000136221		3000.47	0.000133777
3500.4	0.000123375		3200.36	0.000136527		3100.5	0.000137547		3100.48	0.000136182
3600.62	0.000126406		3300.53	0.000137876		3200.52	0.000137833		3200.44	0.000139018
3700.59	0.00012962		3400.51	0.000140223		3300.51	0.000141689		3300.37	0.000140208
3800.63	0.000132627		3500.41	0.00014256		3400.52	0.000144132		3400.33	0.000142708
3900.62	0.000135055		3600.67	0.000145011		3500.38	0.000145854		3500.38	0.000144609
4000.54	0.000137172		3700.66	0.000147642		3600.76	0.000145653		3600.66	0.000147373
4100.66	0.00014003		3800.71	0.000149913		3700.71	0.000148641		3700.7	0.000148024
4200.75	0.00014217		3900.66	0.000152932		3800.76	0.000149363		3800.71	0.000150006
4300.5	0.000143654		4000.62	0.000156485		3900.69	0.000152001		3900.73	0.000151863
4400.6	0.000145008		4100.64	0.00015961		4000.62	0.000152602		4000.68	0.000153182
4501.03	0.000146667		4200.76	0.000161293		4100.7	0.000154518		4100.76	0.000155512
4600.64	0.000148363		4300.79	0.000163537		4200.79	0.000154911		4200.66	0.00015688
4700.65	0.000149723		4400.79	0.000166237		4300.71	0.0001575		4300.7	0.00016024
4800.59	0.000151009		4500.7	0.000167999		4400.74	0.000158301		4400.73	0.000160242
4900.42	0.000152237		4600.64	0.000170264		4500.7	0.000159577		4500.66	0.000161944
5000.72	0.000153551		4700.67	0.000170988		4600.71	0.000160439		4600.83	0.000162573
5000.37	0.000157462		4800.67	0.000172008		4701.45	0.000162643		4700.77	0.000164869
5500.1	0.000161562		4900.76	0.000172734		4800.7	0.000162784		4800.8	0.000165814
6000.29	0.000165332		5000.7	0.000174149		4900.71	0.000163359		4900.78	0.000166901
6500.52	0.000170215		5000.35	0.000176087		5000.68	0.000164272		5000.72	0.000168223
7000.18	0.000174896		5497.79	0.000179812		5000.17	0.000165276		5000.44	0.000168734
7500.29	0.000179234		6000.08	0.000183037		5500.18	0.000169754		5500.13	0.00017428
7955.74	0.000183067		6500.11	0.000185685		6000.18	0.000174081		6000.16	0.000180372
			7000.06	0.000188233		6500.15	0.000178269		6500.25	0.000184487
			7500.32	0.000193218		7000.32	0.000182248		7000.24	0.000188459
			8000.35	0.00020023		7500.41	0.000185376		7500.25	0.000192418
						8000.25	0.000188194		8000.45	0.000196166

## Sheet: Fig. 5k
Magnetic field (Oe)	10 K		Magnetic field (Oe)	100 K		Magnetic field (Oe)	200 K		Magnetic field (Oe)	300 K
8000.44	0.000239572		8000.32	0.000203442		8000.41	0.000224185		8000.48	0.000215076
7500.6	0.000237618		7500.26	0.00020264		7500.28	0.000222045		7500.17	0.000214257
7000.55	0.000235005		7000.61	0.000201384		7000.5	0.000220302		6999.76	0.000217953
6000.38	0.00023048		6501.17	0.000207796		6500.36	0.000218006		6500.45	0.000213017
5000.21	0.000222051		5999.7	0.000203715		6000.27	0.000216937		5000.3	0.000208914
5000.2	0.000222449		5500.45	0.000197138		5000.28	0.000210493		5000.44	0.000208574
4900.29	0.000222432		5000.27	0.000195068		4900.09	0.000211317		4900.4	0.000208289
4800.16	0.000223056		5000.26	0.000195165		4800.3	0.000209854		4800.32	0.000208328
4700.28	0.000221483		4900.58	0.000194396		4700.31	0.000209323		4700.26	0.000208467
4600.32	0.000220352		4800.43	0.000194547		4600.19	0.000208917		4600.34	0.000207418
4500.23	0.000220207		4700.4	0.000193867		4500.22	0.000208285		4500.33	0.00020638
4400.23	0.000219622		4600.42	0.000193598		4400.22	0.000207216		4400.32	0.000206341
4300.23	0.000218637		4500.35	0.000193896		4300.25	0.000206482		4300.32	0.000205995
4200.25	0.000218057		4400.4	0.000193164		4200.29	0.000206526		4200.31	0.000205619
4100.27	0.00021759		4300.35	0.000192363		4100.31	0.000205045		4100.38	0.000205068
4000.28	0.000217113		4200.4	0.0001918		4000.31	0.00020472		4000.33	0.000204267
3900.3	0.00021608		4100.42	0.000191566		3900.27	0.000204039		3900.28	0.000204394
3800.39	0.000215914		4000.37	0.000190937		3800.27	0.00020298		3800.34	0.000203257
3700.32	0.000214619		3900.32	0.000190952		3700.16	0.000202606		3700.44	0.00020298
3600.28	0.000214582		3800.37	0.000190261		3600.12	0.000201405		3600.39	0.000201735
3499.92	0.000212173		3700.39	0.000189848		3499.85	0.000200242		3500.11	0.000201323
3399.87	0.000212845		3600.42	0.0001895		3399.87	0.00019967		3400.15	0.000200523
3299.9	0.000211446		3500.15	0.000188135		3299.91	0.000198361		3300.32	0.000199754
3199.8	0.000210612		3400.13	0.000188091		3199.82	0.000197289		3200.2	0.000199049
3099.72	0.000210534		3300.15	0.000187475		3099.84	0.00019661		3100.07	0.000198126
2999.92	0.000209729		3200.01	0.000187196		2999.84	0.00019521		3000.14	0.000196856
2899.86	0.000208862		3100.03	0.000186131		2899.71	0.000194477		2900.06	0.000196357
2799.8	0.000207614		3000.1	0.000185335		2799.64	0.000193086		2800.01	0.00019521
2699.82	0.000206613		2900.03	0.000185132		2699.61	0.000192279		2700	0.000194214
2599.79	0.000205595		2799.88	0.000184144		2599.55	0.000191494		2599.91	0.000193198
2499.79	0.000205294		2700.04	0.00018404		2499.83	0.000189549		2500.13	0.000191984
2399.7	0.000204153		2500.07	0.000181802		2399.65	0.000188744		2399.99	0.000191136
2299.67	0.00020317		2400.03	0.000181459		2299.94	0.000186429		2300.07	0.000189466
2199.87	0.000201501		2299.96	0.000180434		2199.89	0.000185341		2200.04	0.000187751
2099.83	0.000201381		2200.02	0.000179104		2099.91	0.000183629		2100.09	0.000185833
1999.85	0.000199665		2099.97	0.000178743		1999.93	0.000182148		2000	0.000184936
1899.73	0.000198379		2000.03	0.000177883		1899.99	0.000180126		1899.97	0.000182702
1799.72	0.000198134		1900.05	0.000176924		1799.99	0.000178509		1799.8	0.00018024
1699.9	0.000196248		1800.12	0.000175524		1699.9	0.000176396		1699.86	0.000178812
1599.86	0.000195406		1700	0.000174539		1599.9	0.000173882		1599.86	0.000175868
1499.54	0.000194406		1600.01	0.000173238		1499.81	0.000171882		1499.75	0.000173826
1399.75	0.00019293		1499.92	0.00017229		1399.78	0.000169832		1399.93	0.000170939
1299.73	0.000191718		1399.9	0.000170905		1299.81	0.000166784		1299.92	0.0001677
1199.74	0.000190554		1299.92	0.000169082		1199.83	0.000163532		1199.91	0.000164809
1099.75	0.000188742		1199.88	0.000167514		1099.98	0.000161337		1099.77	0.000160951
999.66	0.000187971		1100.07	0.000166486		1000.06	0.000158021		999.666	0.000157118
899.631	0.000186269		1000.03	0.000164393		900.164	0.000154031		899.841	0.000152669
803.491	0.000183949		899.99	0.000162899		800.081	0.000150299		799.835	0.000147989
699.979	0.000182857		800.009	0.000160785		700.063	0.000146346		699.865	0.000141823
599.938	0.000180291		699.985	0.000158588		600.004	0.000141223		599.704	0.000136399
499.92	0.000178906		599.854	0.000156164		500.01	0.000136217		499.704	0.000128614
500.034	0.000177778		499.848	0.000154118		500.082	0.000135638		499.8	0.000128489
449.992	0.000177302		500.022	0.00015297		450.04	0.000133111		449.836	0.000124727
399.962	0.000176594		449.998	0.00015181		400.01	0.000130144		399.741	0.000119913
349.921	0.000175212		400.094	0.000150498		350.023	0.00012689		349.795	0.000115516
299.873	0.000173918		350.142	0.000148935		300.023	0.000123233		299.825	0.000109899
249.921	0.000173526		300.101	0.000147349		249.999	0.000119933		249.819	0.000104363
199.789	0.000171825		250.131	0.000145689		200.095	0.000115431		199.7	9.7645e-05
149.838	0.000170526		200.053	0.000144104		150.119	0.000111305		149.874	9.03274e-05
99.8378	0.000169304		150.065	0.000142265		100.102	0.000106257		99.8677	8.12035e-05
49.82	0.000167937		100.078	0.000140391		50.0777	0.000101378		49.8799	7.11931e-05
-0.15584	0.000166438		50.0777	0.000137793		0.10189	9.48269e-05		-0.07792	5.69431e-05
-49.8739	0.000164827		-0.08391	0.000135573		-49.814	8.84404e-05		-49.9099	3.78396e-05
-99.634	0.000163		-49.9219	0.000133059		-99.8078	7.94881e-05		-99.8977	1.2199e-05
-149.658	0.000161336		-99.7778	0.000130783		-149.862	6.96362e-05		-149.969	-1.38796e-05
-199.676	0.000159705		-149.82	0.00012794		-199.885	5.64176e-05		-199.891	-3.5463e-05
-249.777	0.000158543		-199.765	0.000125287		-249.987	3.98941e-05		-250.047	-5.37782e-05
-299.771	0.000156297		-249.903	0.00012184		-299.969	2.15888e-05		-300.161	-6.72573e-05
-349.777	0.000154417		-299.891	0.000118473		-350.023	3.13795e-06		-350.25	-7.86363e-05
-399.705	0.000152465		-349.951	0.000115094		-399.813	-1.41797e-05		-400.268	-8.82525e-05
-449.806	0.00015067		-399.944	0.000110375		-449.842	-2.96506e-05		-450.076	-9.61952e-05
-499.746	0.000148332		-449.896	0.000105154		-497.169	-4.1963e-05		-500.088	-0.000103881
-499.746	0.000147501		-499.914	9.96095e-05		-499.788	-4.34835e-05		-500.052	-0.000104092
-599.854	0.000144805		-499.878	9.78119e-05		-599.938	-6.5444e-05		-600.118	-0.000116937
-700.123	0.000139149		-600.052	8.65678e-05		-700.039	-8.33017e-05		-700.267	-0.000126668
-800.159	0.000132896		-700.081	6.73266e-05		-800.051	-9.78583e-05		-800.231	-0.000135008
-900.032	0.000125796		-800.117	4.72329e-05		-899.919	-0.000109099		-900.146	-0.000142194
-999.924	0.000115992		-900.686	2.54547e-05		-999.93	-0.000119321		-1000.15	-0.000148343
-999.75	0.000112627		-999.804	5.17152e-06		-999.84	-0.00012019		-1000.07	-0.000149113
-1099.84	0.000103568		-999.768	1.71664e-06		-1099.98	-0.000127302		-1100.16	-0.00015344
-1199.69	8.82585e-05		-1099.83	-1.40483e-05		-1200.03	-0.000134741		-1200.29	-0.000157839
-1299.71	7.12198e-05		-1199.71	-3.21811e-05		-1300.08	-0.000140926		-1300.09	-0.000162519
-1399.81	5.38771e-05		-1299.68	-4.71575e-05		-1400.01	-0.000146015		-1400.09	-0.000166063
-1499.78	3.52281e-05		-1399.71	-6.08022e-05		-1499.9	-0.000151021		-1500.11	-0.000169531
-1599.91	1.64676e-05		-1499.8	-7.33172e-05		-1600.05	-0.000155863		-1600.08	-0.000172569
-1699.9	-1.38985e-06		-1599.83	-8.49677e-05		-1700.1	-0.000159588		-1700.13	-0.000175511
-1799.81	-1.69289e-05		-1699.95	-9.39581e-05		-1800.09	-0.000163103		-1800.23	-0.000177269
-1899.81	-3.23161e-05		-1799.92	-0.000103173		-1900.13	-0.000166278		-1900.2	-0.000180464
-2000.32	-4.7054e-05		-1899.87	-0.000109843		-2000.3	-0.000168998		-2000.34	-0.000181947
-2099.9	-5.99319e-05		-1999.93	-0.000117443		-2100.27	-0.000171348		-2100.45	-0.000184274
-2199.91	-7.09498e-05		-2100.44	-0.000125251		-2200.43	-0.000175093		-2200.11	-0.000186179
-2299.91	-8.13767e-05		-2199.87	-0.00012975		-2300.03	-0.000177181		-2300.17	-0.000187317
-2399.92	-9.10078e-05		-2299.86	-0.000135099		-2400.07	-0.000179188		-2400.19	-0.000188405
-2500.06	-9.98036e-05		-2399.88	-0.000139277		-2500.19	-0.000180779		-2500.26	-0.000189519
-2599.94	-0.000107834		-2500.04	-0.000142948		-2600.22	-0.000182714		-2600.23	-0.000191324
-2699.79	-0.000115235		-2600.01	-0.000146625		-2700.34	-0.000184159		-2700.18	-0.000192539
-2799.84	-0.000122272		-2699.79	-0.000150133		-2800.38	-0.00018602		-2800.23	-0.00019378
-2899.89	-0.000128264		-2799.85	-0.000155573		-2900.45	-0.00018768		-2900.25	-0.000195013
-3000.14	-0.000134263		-2899.87	-0.000155348		-3000.33	-0.000189313		-3000.11	-0.000195521
-3100.16	-0.00013931		-2999.9	-0.00015902		-3100.31	-0.000190896		-3100.17	-0.000196446
-3200.13	-0.000144593		-3099.88	-0.000160407		-3200.37	-0.000191854		-3200.15	-0.000197749
-3300.04	-0.000148745		-3200.04	-0.000162593		-3300.43	-0.000193021		-3300.2	-0.000198703
-3400.29	-0.000150799		-3299.94	-0.000164699		-3400.35	-0.000193495		-3400.26	-0.000198482
-3500	-0.000157641		-3400.05	-0.000164496		-3500.38	-0.000195681		-3500.19	-0.000200519
-3600.32	-0.000162842		-3499.79	-0.000168432		-3600.59	-0.000196426		-3600.51	-0.000199597
-3700.51	-0.000163786		-3600.27	-0.000169722		-3700.53	-0.000198092		-3700.55	-0.000201466
-3800.49	-0.000165315		-3700.24	-0.000171579		-3800.58	-0.000198565		-3797.11	-0.000202287
-3900.36	-0.000170949		-3800.39	-0.000171316		-3900.56	-0.000199862		-3900.27	-0.000203118
-4000.42	-0.000173266		-3900.3	-0.000174116		-4000.63	-0.000200266		-4000.46	-0.000202858
-4100.48	-0.000175195		-4000.45	-0.000174893		-4100.59	-0.000201922		-4100.56	-0.000203378
-4200.41	-0.000178519		-4100.43	-0.000176021		-4200.67	-0.000202608		-4200.56	-0.000204189
-4300.47	-0.000179402		-4200.37	-0.000177214		-4300.65	-0.000203245		-4300.52	-0.000205378
-4400.52	-0.000182788		-4300.49	-0.000178183		-4400.66	-0.000203593		-4400.46	-0.000205056
-4500.49	-0.00018446		-4400.28	-0.000179374		-4500.59	-0.000204998		-4500.46	-0.000206167
-4600.48	-0.000186179		-4500.25	-0.000180729		-4600.51	-0.00020562		-4600.46	-0.000206309
-4700.47	-0.000188355		-4600.25	-0.000181457		-4700.61	-0.000206083		-4700.51	-0.000206255
-4800.53	-0.000188986		-4700.32	-0.000181685		-4800.59	-0.000207538		-4800.58	-0.00020654
-4900.41	-0.00019082		-4800.44	-0.000182972		-4900.56	-0.000208151		-4900.59	-0.00020728
-5000.52	-0.000192943		-4900.38	-0.000183468		-5000.59	-0.000208505		-5000.45	-0.000207595
-5000.39	-0.000194556		-5000.92	-0.000184796		-5000.25	-0.000209284		-5000.12	-0.000208339
-5501.17	-0.000200686		-5000.16	-0.000185429		-5500.39	-0.000212595		-5500.33	-0.000209751
-6000.31	-0.000205252		-5500.18	-0.000188662		-6000.38	-0.000214965		-6000.41	-0.000211227
-6500.3	-0.000211305		-6000.35	-0.000191382		-6500.37	-0.000216964		-6500.14	-0.000211968
-7000.12	-0.000215554		-6500.42	-0.000193539		-7000.18	-0.000219384		-7000.38	-0.000213298
-7500.11	-0.000220894		-7000.23	-0.000196127		-7500.23	-0.000220997		-7500.38	-0.000213657
-8000.09	-0.000224459		-7500.25	-0.000197225		-8000.17	-0.000222825		-8000.26	-0.000214576
-8000.32	-0.000229044		-8000.38	-0.00019912		-8000.44	-0.000224161		-8001.16	-0.000216442
-7500.26	-0.00022762		-8000.38	-0.000205757		-7500.29	-0.000222457		-7500.34	-0.000214142
-7000.43	-0.000224673		-7500.5	-0.000204778		-7000.33	-0.000221485		-7001.09	-0.000213672
-6500.19	-0.000222621		-7000.93	-0.000203687		-6500.31	-0.000218825		-6500.43	-0.000213411
-6000.32	-0.000220575		-6500.63	-0.000201531		-6000.27	-0.000216556		-6000.91	-0.000211923
-5500.33	-0.000217401		-6000.45	-0.000200185		-5500.73	-0.000214369		-5500.27	-0.000211206
-5000.71	-0.000215711		-5500.29	-0.000198753		-5000.41	-0.00021155		-5000.65	-0.000209137
-5000.33	-0.000214086		-5000.76	-0.000197435		-5000.26	-0.000211646		-5000.42	-0.000208751
-4900.65	-0.000215627		-5000.35	-0.000196617		-4900.38	-0.000210699		-4900.33	-0.000208378
-4800.61	-0.000213524		-4900.83	-0.000196941		-4800.9	-0.000210505		-4800.92	-0.000208524
-4700.74	-0.0002127		-4800.81	-0.000196857		-4700.88	-0.000210014		-4700.93	-0.000207467
-4600.65	-0.000212604		-4700.81	-0.0001961		-4600.83	-0.000209458		-4600.77	-0.000207816
-4500.64	-0.000211629		-4600.64	-0.000196268		-4500.62	-0.00020841		-4500.89	-0.000206812
-4400.62	-0.000211245		-4500.7	-0.000195672		-4400.88	-0.000208422		-4400.87	-0.000206698
-4300.74	-0.000209976		-4400.77	-0.000195377		-4300.92	-0.000207576		-4300.97	-0.000206495
-4200.76	-0.000209799		-4300.88	-0.000194273		-4200.88	-0.000206368		-4200.89	-0.000205697
-4100.77	-0.000208898		-4200.79	-0.00019434		-4100.86	-0.000205372		-4100.82	-0.000205301
-4000.76	-0.000208654		-4100.79	-0.000193353		-4000.84	-0.000205238		-4000.79	-0.00020547
-3900.65	-0.000208052		-4000.76	-0.000192985		-3900.85	-0.000203836		-3900.77	-0.000204522
-3800.66	-0.000206786		-3900.77	-0.000192678		-3800.8	-0.000203739		-3800.82	-0.000203097
-3700.61	-0.000206528		-3800.81	-0.000192248		-3700.82	-0.000202742		-3700.78	-0.000202927
-3600.55	-0.000206311		-3700.62	-0.000191419		-3600.84	-0.000201819		-3600.73	-0.000202248
-3500.33	-0.000205463		-3600.68	-0.000191175		-3500.53	-0.000200531		-3500.43	-0.00020189
-3400.4	-0.000203562		-3500.42	-0.000190887		-3400.52	-0.000199682		-3400.4	-0.000201471
-3300.44	-0.000203525		-3400.54	-0.000189625		-3300.49	-0.00019942		-3300.51	-0.000199968
-3200.38	-0.00020293		-3300.53	-0.00018915		-3200.4	-0.000198256		-3200.45	-0.000198784
-3100.28	-0.000202556		-3200.54	-0.000189253		-3100.54	-0.000196688		-3100.4	-0.000197913
-3000.28	-0.000200325		-3100.53	-0.000187955		-3000.61	-0.00019573		-3000.49	-0.00019723
-2900.36	-0.000199526		-3000.49	-0.000187611		-2900.56	-0.00019491		-2900.41	-0.000196494
-2800.38	-0.00020012		-2900.41	-0.000187038		-2800.55	-0.000193671		-2800.47	-0.000195163
-2700.35	-0.000198809		-2800.25	-0.000186453		-2700.36	-0.000192622		-2700.37	-0.000194214
-2600.45	-0.000197842		-2700.47	-0.000185017		-2600.48	-0.000191226		-2600.5	-0.000193847
-2500.47	-0.000196758		-2600.54	-0.000184435		-2500.57	-0.000189652		-2500.46	-0.000191676
-2400.25	-0.000196422		-2500.38	-0.000183425		-2400.39	-0.000188519		-2400.52	-0.000190829
-2300.34	-0.00019519		-2400.37	-0.000182837		-2300.42	-0.000186982		-2300.46	-0.000188866
-2200.45	-0.000194182		-2300.37	-0.000182135		-2200.39	-0.000185791		-2200.39	-0.000188968
-2100.3	-0.000193801		-2200.35	-0.000181862		-2100.48	-0.000183423		-2100.51	-0.000186339
-2000.35	-0.000192738		-2100.3	-0.000180575		-2000.55	-0.000181792		-2000.39	-0.000184776
-1900.33	-0.000191873		-2000.27	-0.000179632		-1900.47	-0.000180612		-1900.43	-0.000182432
-1800.32	-0.000190135		-1900.37	-0.000178612		-1800.35	-0.000178651		-1800.38	-0.000180675
-1700.39	-0.000189574		-1800.35	-0.000177948		-1700.4	-0.000176422		-1700.34	-0.000178571
-1600.38	-0.00018851		-1700.29	-0.000176256		-1599.6	-0.000174579		-1600.42	-0.000176353
-1500.21	-0.000187253		-1600.41	-0.000175499		-1500.34	-0.000172467		-1500.31	-0.000174087
-1400.22	-0.000186698		-1500.34	-0.000174022		-1400.39	-0.00016935		-1400.32	-0.00017095
-1300.23	-0.000185112		-1400.3	-0.000171997		-1300.36	-0.000166882		-1300.29	-0.000168002
-1200.15	-0.0001838		-1300.28	-0.00017129		-1200.25	-0.000164629		-1200.38	-0.000164279
-1100.13	-0.00018202		-1200.29	-0.000169699		-1100.35	-0.000161626		-1100.32	-0.000161127
-1000.25	-0.000181		-1100.09	-0.000167476		-1000.34	-0.000157828		-1000.28	-0.00015661
-900.23	-0.000179537		-1000.37	-0.000165422		-900.344	-0.000154467		-900.146	-0.000153334
-800.35	-0.000177708		-900.29	-0.000164137		-800.446	-0.000150934		-800.338	-0.000147724
-700.303	-0.000176395		-800.452	-0.000162427		-700.363	-0.000146925		-700.291	-0.00014243
-600.135	-0.000174623		-700.417	-0.000160216		-600.471	-0.000141786		-600.303	-0.000137019
-500.166	-0.000172579		-600.339	-0.000158041		-500.382	-0.000136662		-500.22	-0.000130376
-500.19	-0.000171562		-500.274	-0.000155596		-500.196	-0.000135719		-500.346	-0.000128148
-450.214	-0.00017101		-500.364	-0.000154318		-450.466	-0.000133632		-450.334	-0.000124408
-400.226	-0.000169935		-450.304	-0.000153307		-400.454	-0.000130415		-400.352	-0.000120215
-350.316	-0.000169831		-400.442	-0.000152248		-350.466	-0.000127239		-350.358	-0.00011537
-300.293	-0.000168316		-350.316	-0.000150612		-300.412	-0.000123613		-300.328	-0.000110224
-250.353	-0.00016709		-300.352	-0.000149184		-250.401	-0.000120363		-250.311	-0.000104224
-200.329	-0.000166045		-250.419	-0.00014736		-200.299	-0.000115477		-200.197	-9.76837e-05
-150.365	-0.000164919		-200.269	-0.000145506		-150.449	-0.000112004		-150.203	-9.02554e-05
-100.347	-0.000163579		-150.305	-0.000143758		-100.431	-0.000107083		-100.161	-8.08668e-05
-50.3594	-0.000162225		-100.263	-0.00014145		-50.4194	-0.000102141		-50.1796	-7.0332e-05
-0.32366	-0.000161154		-50.2336	-0.000139799		-0.43754	-9.52621e-05		-0.15584	-5.72434e-05
49.82	-0.000159353		-0.28171	-0.000137255		49.6761	-8.83578e-05		49.6821	-3.79666e-05
99.8198	-0.000157899		49.6881	-0.00013451		99.7179	-7.98732e-05		99.7179	-1.12064e-05
149.844	-0.000156251		99.7479	-0.000132381		149.724	-6.978e-05		149.694	1.47628e-05
199.837	-0.000154763		149.76	-0.000129265		199.682	-5.65878e-05		199.718	3.72938e-05
249.909	-0.000153255		199.729	-0.000126263		249.789	-3.95171e-05		249.813	5.35925e-05
299.855	-0.000151433		249.867	-0.000123209		299.867	-2.13042e-05		299.735	6.74846e-05
347.901	-0.000149651		299.807	-0.000119466		349.855	-2.42151e-06		349.789	7.89375e-05
399.938	-0.00014816		349.795	-0.0001159		399.849	1.48278e-05		399.801	8.87637e-05
449.92	-0.000146116		399.801	-0.000111843		449.92	3.00639e-05		449.842	9.72876e-05
499.908	-0.00014396		449.878	-0.000106348		499.896	4.37351e-05		499.854	0.000104403
499.812	-0.000143376		499.884	-0.000100161		499.908	4.47976e-05		499.764	0.000104414
599.992	-0.000140136		499.818	-9.9148e-05		599.962	6.58652e-05		599.974	0.000116351
700.033	-0.00013596		599.956	-8.75671e-05		700.105	8.34728e-05		700.021	0.000125816
799.931	-0.000128782		699.997	-6.82754e-05		799.931	9.81289e-05		799.985	0.000134658
900.014	-0.000121712		799.877	-4.75958e-05		899.985	0.000109378		900.026	0.000142178
999.966	-0.000111834		899.949	-2.54903e-05		1000.01	0.000119186		999.906	0.000147775
1100.09	-9.9137e-05		999.93	-4.64715e-06		1100.1	0.000128007		1099.97	0.000153641
1200.13	-8.48422e-05		1100.03	1.44363e-05		1200.1	0.000135046		1199.97	0.000158603
1300.13	-6.84145e-05		1200	3.26582e-05		1300.1	0.000141235		1300.07	0.000161889
1400.1	-4.97799e-05		1300.05	4.79245e-05		1400.08	0.00014678		1400.1	0.000166092
1500.16	-3.20319e-05		1400.04	6.21636e-05		1500.14	0.000151432		1500.05	0.000169398
1600.28	-1.43025e-05		1500.12	7.4282e-05		1600.05	0.000155667		1600.17	0.000172328
1700.17	1.77512e-06		1600.35	8.55081e-05		1700.04	0.000159749		1700.15	0.000174961
1800.2	1.8321e-05		1700.25	9.49822e-05		1800.35	0.000163023		1800.14	0.000176609
1900.2	3.20321e-05		1800.33	0.000104019		1900.36	0.000166532		1900.09	0.000179813
2000.33	4.52446e-05		1900.38	0.000111865		2000.5	0.000170877		2000.21	0.000181836
2100.6	5.87559e-05		2001.01	0.000119723		2100.4	0.000172051		2100.24	0.000183372
2200.14	6.85241e-05		2100.47	0.000125085		2200.44	0.000175266		2200.27	0.000185004
2300.17	7.89715e-05		2200.43	0.000130893		2300.46	0.000177215		2300.18	0.000188104
2400.12	8.81414e-05		2300.42	0.000136044		2400.37	0.00017857		2400.15	0.000189221
2500.27	9.59141e-05		2400.29	0.000140368		2500.42	0.000181068		2500.36	0.000189913
2600.15	0.000104548		2500.46	0.000144127		2600.49	0.000182555		2600.2	0.000191444
2700.29	0.000111343		2600.19	0.00014794		2700.42	0.000184708		2700.22	0.000192351
2800.26	0.000117906		2700.26	0.000151338		2800.41	0.000185768		2800.2	0.000193692
2900.4	0.000123689		2800.26	0.000154274		2900.15	0.000188127		2900.35	0.000194376
3000.41	0.000129442		2900.38	0.000157184		3000.35	0.000189554		3000.3	0.000195854
3100.26	0.000133987		3000.35	0.000159765		3100.43	0.000190522		3100.32	0.000196837
3200.32	0.000139005		3100.41	0.000161915		3200.43	0.000192459		3200.41	0.000198524
3300.39	0.000143489		3200.22	0.000164434		3300.5	0.000192113		3300.3	0.000198254
3400.35	0.000146647		3300.45	0.000164348		3400.45	0.000194811		3400.29	0.000198705
3500.33	0.000150818		3400.25	0.000168361		3500.44	0.000195303		3500.29	0.000199542
3600.72	0.000153092		3500.36	0.000166437		3600.76	0.000196958		3600.6	0.000200519
3700.6	0.000158163		3600.49	0.00017277		3700.69	0.000198201		3700.55	0.000201846
3800.39	0.000160212		3700.69	0.000172364		3800.6	0.000198822		3800.69	0.000201493
3900.63	0.000164125		3800.66	0.000174311		3900.52	0.000199692		3900.61	0.000202874
4000.63	0.000166477		3900.64	0.000174586		4000.71	0.000201641		4000.26	0.000203446
4100.58	0.000169098		4000.61	0.000176724		4100.68	0.000201327		4100.7	0.000203385
4200.73	0.000171002		4100.67	0.000177792		4200.34	0.000203639		4200.46	0.000204309
4300.67	0.000173294		4200.59	0.000178925		4300.62	0.00020393		4300.64	0.000204976
4400.89	0.000175893		4300.8	0.000179491		4400.59	0.000204351		4400.71	0.000205001
4500.56	0.000177169		4400.78	0.00018135		4500.71	0.000205302		4500.64	0.000205658
4600.67	0.000179497		4500.81	0.000181653		4600.78	0.000205616		4600.67	0.000205811
4700.62	0.00018058		4600.76	0.000182887		4700.72	0.000206496		4700.66	0.000206355
4800.66	0.000182637		4700.71	0.000183012		4800.6	0.00020786		4800.67	0.000207194
4900.68	0.000184686		4800.78	0.000184438		4900.67	0.00020793		4900.65	0.000207696
5000.72	0.000185075		4900.65	0.000185134		5000.76	0.000208957		5000.63	0.000207708
5000.44	0.000186971		5000.57	0.000186087		5000.35	0.00020927		5000.34	0.000207806
5500.38	0.000192939		5000.07	0.000186479		5500.07	0.000212309		5500.2	0.000210075
6000.34	0.000196675		5500.24	0.000189814		6000.17	0.000214987		6000.36	0.000211035
6500.11	0.000203855		6000.23	0.000192145		6500.27	0.000217771		6500.21	0.000212192
7000.12	0.000207994		6500.27	0.000195694		7000.23	0.000219801		7000.15	0.000212966
7500.25	0.000211248		7000.27	0.000197761		7500.19	0.000221486		7500.21	0.000214152
8000.29	0.00021538		7500.29	0.000199172		8000.42	0.000223129		8000.22	0.000214804
			8000.32	0.000201394

## Sheet: Fig. 5m
Temperature (K)	Resistance (Ω)
264.945	2466805
265.043	2469839
265.157	2468327
265.253	2465601
265.336	2463834
265.503	2458952
265.616	2454420
265.713	2451031
265.825	2447505
265.922	2444102
266.005	2440679
266.116	2437178
266.215	2433701
266.327	2430046
266.424	2426758
266.507	2423134
266.633	2419707
266.717	2416266
266.83	2412646
266.926	2409044
267.009	2405456
267.135	2400192
267.218	2396539
267.344	2392995
267.428	2389391
267.511	2387774
267.595	2384224
267.708	2380637
267.805	2377026
267.917	2373592
268.013	2368141
268.096	2364652
268.209	2360977
268.306	2357403
268.418	2354021
268.515	2350359
268.627	2346847
268.725	2343270
268.838	2339687
268.935	2336036
269.018	2332512
269.131	2328994
269.227	2325364
269.339	2319919
269.436	2316451
269.478	2314581
269.59	2310908
269.687	2307383
269.813	2303953
269.897	2300386
270.009	2296810
270.106	2293053
270.19	2289556
270.315	2284226
270.398	2282396
270.525	2276888
270.608	2273480
270.721	2269832
270.817	2266292
270.904	2262570
271.015	2259182
271.111	2255621
271.224	2252076
271.32	2248450
271.433	2244807
271.487	2241298
271.6	2237864
271.697	2234304
271.781	2230675
271.893	2226988
271.989	2223455
272.103	2219823
272.2	2216371
272.283	2212784
272.408	2209223
272.492	2205724
272.605	2202141
272.702	2198597
272.815	2193277
272.911	2189633
272.995	2186106
273.107	2182629
273.204	2179053
273.317	2175442
273.414	2171908
273.581	2166576
273.665	2163044
273.79	2159391
273.873	2155851
273.986	2152351
274.082	2147085
274.167	2143398
274.292	2139953
274.376	2136365
274.543	2140861
274.586	2131117
274.698	2127730
274.795	2124079
274.908	2118830
275.004	2115310
275.117	2111794
275.214	2108193
275.325	2104627
275.422	2101157
275.547	2095860
275.66	2092407
275.756	2088918
275.87	2085418
275.966	2081953
276.049	2078410
276.162	2074908
276.259	2071347
276.372	2067781
276.468	2064348
276.582	2060887
276.677	2055630
276.76	2052182
276.875	2048671
276.972	2045226
277.083	2041698
277.179	2038254
277.292	2034850
277.388	2031290
277.471	2027890
277.638	2020880
277.75	2017440
277.848	2014040
277.96	2010607
278.057	2007153
278.14	2003657
278.266	2000204
278.35	1996737
278.462	1993358
278.558	1989959
278.672	1986482
278.768	1983124
278.852	1979702
278.978	1976149
279.061	1972757
279.173	1967768
279.27	1964353
279.383	1961009
279.479	1957570
279.563	1954146
279.647	1952488
279.732	1949138
279.844	1945700
279.939	1942300
280.023	1938958
280.149	1935629
280.232	1932271
280.345	1927298
280.442	1923961
280.555	1920585
280.652	1917137
280.735	1913871
280.848	1910515
280.944	1907159
281.027	1903852
281.153	1900583
281.237	1897219
281.362	1893885
281.446	1890608
281.559	1887352
281.726	1880736
281.823	1877498
281.935	1874167
282.031	1870978
282.115	1867692
282.24	1864347
282.324	1861095
282.436	1857865
282.533	1854565
282.616	1851294
282.729	1848060
282.826	1844869
282.937	1841645
283.038	1838471
283.121	1835227
283.245	1830238
283.329	1827144
283.44	1823923
283.536	1820763
283.62	1817428
283.704	1815876
283.788	1812748
283.913	1809567
283.997	1806369
284.11	1803265
284.206	1799893
284.318	1795295
284.415	1792141
284.528	1788935
284.625	1785703
284.708	1782590
284.833	1779436
284.917	1776281
285.031	1773143
285.127	1770080
285.24	1766916
285.336	1763832
285.421	1759075
285.545	1756033
285.63	1752891
285.701	1751393
285.797	1748248
285.91	1745185
286.007	1742106
286.089	1738964
286.215	1735960
286.298	1732856
286.411	1729770
286.508	1725118
286.621	1722143
286.717	1719075
286.802	1715944
286.927	1712928
287.01	1709961
287.123	1706842
287.219	1703834
287.332	1700817
287.428	1697755
287.541	1694741
287.638	1691816
287.679	1688868
287.805	1685943
287.888	1682932
288.001	1679949
288.098	1676850
288.21	1673891
288.307	1670996
288.419	1668020
288.515	1664985
288.599	1662088
288.712	1659122
288.808	1656185
288.921	1651724
289.017	1648862
289.101	1645875
289.209	1642963
289.306	1640092
289.421	1637160
289.518	1634112
289.602	1631362
289.77	1626896
289.883	1624036
289.979	1621132
290.063	1618200
290.189	1615342
290.272	1611056
290.385	1608256
290.481	1605410
290.594	1602486
290.69	1599665
290.774	1596792
290.899	1594021
290.983	1591158
291.096	1588290
291.192	1585469
291.304	1582690
291.401	1578501
291.513	1575661
291.61	1572930
291.723	1570129
291.778	1568649
291.861	1565802
291.986	1563121
292.072	1560325
292.183	1557478
292.28	1554784
292.391	1551990
292.489	1549197
292.572	1545069
292.698	1542356
292.781	1539615
292.893	1536834
292.99	1534142
293.103	1531401
293.2	1528703
293.283	1525927
293.409	1523275
293.493	1520535
293.605	1517744
293.703	1515128
293.774	1512341
293.869	1509735
293.98	1506970
294.065	1504381
294.162	1501751
294.245	1499099
294.371	1496397
294.483	1493656
294.58	1491054
294.664	1488285
294.777	1485689
294.874	1483086
294.986	1480461
295.082	1477796
295.166	1475215
295.278	1471214
295.376	1468605
295.488	1466058
295.584	1463404
295.7	1460811
295.795	1458219
295.838	1456940
295.962	1454374
296.046	1451755
296.158	1449104
296.255	1446639
296.367	1442810
296.464	1440302
296.547	1437715
296.66	1435103
296.756	1432591
296.87	1430118
296.967	1427593
297.05	1425068
297.175	1422423
297.259	1419929
297.372	1417421
297.469	1414874
297.582	1412391
297.678	1409878
297.762	1407394
297.845	1404946
297.929	1402408
298.042	1399969
298.138	1397501
298.25	1394997
298.347	1392541
298.431	1390032
298.556	1387569
298.64	1385128
298.765	1381472
298.849	1380299
298.961	1376535
299.057	1374166
299.17	1371701
299.267	1369241
299.351	1366793
299.464	1364403
299.56	1362049
299.644	1359582
299.77	1357187
299.937	1353597
300.021	1350078
300.146	1347623
300.229	1345163
300.343	1342908
300.439	1340548
300.523	1338210
300.649	1335884
300.732	1333497
300.846	1331111
300.943	1328816
301.026	1326532
301.151	1324067
301.235	1321773
301.361	1318264
301.444	1315969
301.557	1313720
301.654	1311350
301.766	1309068
301.905	1305642
302.03	1303377
302.113	1301036
302.241	1297558
302.323	1295324
302.449	1293083
302.532	1290785
302.645	1288497
302.741	1286216
302.825	1283960
302.95	1281696
303.034	1279441
303.146	1277293
303.244	1275095
303.356	1272808
303.453	1270591
303.535	1268370
303.662	1266140
303.745	1262823
303.858	1260658
303.912	1259561
304.025	1257494
304.121	1255161
304.205	1253027
304.33	1250823
304.414	1248624
304.527	1246465
304.624	1243290
304.736	1242261
304.833	1239008
304.945	1236828
305.042	1234649
305.155	1232582
305.251	1230422
305.335	1228246
305.447	1226161
305.543	1224010
305.656	1221876
305.753	1219717
305.837	1217672
305.92	1215525
306.005	1213418
306.117	1211311
306.215	1209258
306.328	1207164
306.424	1205035
306.536	1203008
306.633	1200961
306.716	1198864
306.83	1196755
306.925	1193606
307.038	1191633
307.135	1189526
307.218	1187449
307.344	1185434
307.428	1183386
307.512	1181367
307.637	1179325
307.721	1177327
307.834	1175273
308.001	1172255
308.097	1170273
308.21	1168120
308.307	1166148
308.39	1163185
308.515	1161210
308.598	1159163
308.711	1157185
308.808	1155180
308.892	1153137
309.018	1151302
309.101	1149253
309.228	1147341
309.311	1145388
309.424	1143382
309.521	1141437
309.604	1139484
309.73	1136592
309.812	1134666
309.939	1132727
309.981	1131753
310.106	1129811
310.19	1127830
310.302	1125915
310.399	1123954
310.511	1122059
310.608	1120203
310.691	1118263
310.804	1116405
310.9	1113496
310.984	1111589
311.109	1109713
311.193	1107834
311.306	1105989
311.403	1104060
311.515	1102243
311.612	1100468
311.695	1098508
311.809	1096649
311.905	1094804
312.072	1091040
312.185	1089216
312.281	1087362
312.365	1085477
312.49	1083603
312.574	1081767
312.699	1079966
312.783	1078118
312.895	1076340
312.992	1074443
313.105	1072711
313.202	1070930
313.286	1069063
313.398	1067234
313.495	1064561
313.607	1062778
313.703	1061010
313.788	1059229
313.913	1057405
314.068	1054705
314.164	1053025
314.276	1051243
314.373	1049498
314.457	1047789
314.583	1045181
314.667	1043425
314.78	1041603
314.876	1039840
314.989	1038138
315.086	1036335
315.169	1034602
315.295	1032835
315.378	1031056
315.504	1029322
315.588	1027517
315.701	1025832
315.797	1024035
315.909	1021411
316.007	1019655
316.049	1018855
316.161	1017188
316.257	1015645
316.371	1013830
316.467	1012066
316.551	1010324
316.677	1008619
316.761	1007032
316.873	1005241
316.97	1003736
317.052	1002000
317.179	1000389
317.262	998889
317.375	996411
317.471	994738
317.584	993186
317.68	991463
317.764	989819
317.889	988030
317.973	986499
318.14	984048
318.253	981673
318.349	979840
318.461	978346
318.557	976713
318.641	975097
318.768	973515
318.851	971843
318.978	970227
319.06	968727
319.144	967042
319.27	965368
319.354	963604
319.479	961463
319.562	959971
319.688	958482
319.772	956882
319.884	955234
319.98	953617
320.147	951468
320.232	949434
320.356	945948
320.469	945511
320.553	944061
320.65	942064
320.762	940421
320.859	938623
320.969	936582
321.067	935439
321.152	934352
321.264	931760
321.361	930266
321.474	928544
321.57	927895
321.654	926673
321.767	925442
321.863	923894
321.975	921504
322.072	919771
322.143	918466
322.239	916550
322.324	915101
322.448	912958
322.532	911671
322.644	909960
322.742	908119
322.854	906982
322.952	904412
323.035	902458
323.147	902162
323.244	898947
323.356	895797
323.452	897008
323.566	896477
323.662	894907
323.745	892996
323.859	892066
323.955	890870
324.068	889774
324.236	887790
324.333	886129
324.416	884531
324.541	883037
324.626	881725
324.737	880238
324.834	878679
324.918	877411
325.044	875704
325.128	874188
325.253	872865
325.338	871783
325.45	870213
325.546	868000
325.659	866548
325.756	865339
325.839	863861
325.952	862400
326.048	861053
326.216	859666
326.342	857269
326.425	856564
326.538	855264
326.634	853964
326.747	852500
326.844	850956
326.956	849955
327.039	848472
327.137	846723
327.262	845121
327.345	844088
327.458	842414
327.554	840336
327.667	838160
327.763	836028
327.847	835250
327.959	834272
328.057	832793
328.223	832195
328.336	830044
328.432	828344
328.516	826725
328.642	825133
328.725	824206
328.838	822261
328.935	821450
329.048	820324
329.144	819433
329.228	818131
329.34	816685
329.437	814379
329.549	814069
329.646	811984
329.73	808987
329.855	805874
329.938	804980
330.051	803525
330.147	793325
330.218	800241
330.316	801942
330.428	797866
330.525	793787
330.637	788983
330.735	787598
330.818	786096
330.93	784154
331.027	783020
331.14	781068
331.236	784420
331.32	786830
331.432	786099
331.529	785826
331.642	782361
331.739	783881
331.821	783125
331.947	781087
332.031	780560
332.145	780267
332.312	777588
332.408	776553
332.521	775155
332.617	773266
332.701	772315
332.813	771782
332.91	770971
333.023	770496
333.119	768834
333.204	766990
333.329	766616
333.413	764932
333.525	763281
333.622	762813
333.735	761339
333.831	760166
333.943	758184
334.026	757597
334.123	755757
334.236	755072
334.291	754528
334.404	753296
334.501	751269
334.585	750781
334.711	750007
334.793	748642
334.906	746810
335.004	745766
335.087	744592
335.199	743646
335.295	742797
335.408	741272
335.505	741635
335.617	740544
335.714	739530
335.826	737893
335.924	736733
336.007	735767
336.119	734533
336.215	732974
336.285	732389
336.383	731309
336.495	730703
336.591	729644
336.675	728699
336.788	727577
336.884	726601
336.997	725492
337.094	724431
337.178	723469
337.304	722250
337.387	721187
337.499	720128
337.595	719064
337.679	717332
337.791	716289
337.891	715287
338.001	714154
338.098	713128
338.181	712076
338.307	711035
338.35	709837
338.462	708980
338.557	708178
338.67	707049
338.767	705726
338.85	704106
338.976	703500
339.059	702238
339.171	701168
339.269	700191
339.381	699231
339.477	698143
339.562	697142
339.688	696118
339.771	695055
339.883	694018
339.98	692991
340.064	691964
340.273	688528
340.273	687815
340.429	686269
340.525	685327
340.637	684240
340.734	683181
340.817	682076
340.943	681018
341.026	680203
341.138	679343
341.236	678303
341.348	677364
341.445	676443
341.557	675298
341.655	674222
341.737	673040
341.851	672183
341.948	671039
342.059	669876
342.156	668923
342.24	667830
342.353	666912
342.407	666462
342.519	665446
342.616	664474
342.729	663487
342.826	662608
342.91	661610
343.036	660231
343.121	659375
343.233	658289
343.329	657418
343.412	656408
343.539	655389
343.622	654649
343.734	653729
343.832	652724
343.944	651941
344.04	650901
344.123	650045
344.236	649013
344.333	648053
344.404	647232
344.501	646232
344.613	645260
344.71	644387
344.821	643462
344.918	642451
345.002	641385
345.128	640332
345.212	639587
345.324	638690
345.423	637765
345.533	636246
345.629	635388
345.714	634558
345.826	633390
345.923	632624
346.035	631690
346.132	630820
346.216	629954
346.341	629023
346.508	627508
346.592	626640
346.72	625650
346.801	624761
346.927	623890
347.009	622935
347.123	622021
347.22	621137
347.332	620309
347.427	619453
347.51	618598
347.638	617267
347.721	616472
347.846	615478
347.93	614634
348.043	613648
348.138	612799
348.252	611998
348.348	611080
348.514	609362
348.599	608617
348.724	607745
348.808	606970
348.922	606109
349.018	605223
349.102	604299
349.227	603475
349.311	602608
349.422	601798
349.519	601076
349.603	600192
349.727	599286
349.811	598401
349.923	597178
350.021	596299
350.133	595491
350.229	594627
350.341	593869
350.479	592686
350.606	591815
350.69	590961
350.815	590244
350.899	589055
351.011	588205
351.107	587251
351.192	586516
351.317	585800
351.401	585006
351.526	584153
351.61	583392
351.722	582570
351.819	581714
351.931	580928
352.015	580215
352.111	579415
352.223	578516
352.32	577760
352.404	576632
352.488	576148
352.6	575417
352.697	574640
352.781	573957
352.908	573061
352.99	572513
353.102	571593
353.199	570760
353.283	569942
353.408	568732
353.493	567920
353.604	567218
353.702	566447
353.814	565701
353.911	564896
353.995	564086
354.12	563276
354.203	562527
354.317	561823
354.413	561036
354.58	559499
354.664	558738
354.788	557991
354.872	557290
354.984	556520
355.081	555733
355.194	554984
355.278	554198
355.375	553452
355.487	552647
355.583	551895
355.695	551120
355.78	550370
355.877	549600
355.99	548839
356.086	548132
356.198	547027
356.294	546309
356.407	545570
356.504	544811
356.574	544445
356.671	543715
356.755	543013
356.88	541819
356.964	541525
357.078	540835
357.173	539769
357.257	538994
357.383	538259
357.465	537521
357.578	536802
357.676	536030
357.787	535373
357.885	534632
357.969	533914
358.094	533205
358.177	532424
358.29	531767
358.388	531012
358.499	530372
358.554	529588
358.638	528901
358.751	528210
358.848	527537
358.96	526802
359.057	526126
359.169	525413
359.267	524618
359.349	523975
359.462	523233
359.556	522574
359.637	521546
359.668	521229
359.685	520218
359.701	519616
359.719	519012
359.742	518440
359.763	517854
359.78	517356
359.796	516895
359.821	516272
359.833	515891
359.847	515498
359.859	515092
359.872	514719
359.881	514269
359.892	514001
359.902	513722
359.912	513440
359.921	513220
359.931	512952
359.936	512704
359.944	512469
359.951	512214
359.957	511976
359.964	511817
359.969	511556
359.974	511428
359.981	511204
359.984	511002
359.992	510831
359.996	510506
360	510392
360.004	510194

## Sheet: Fig. 5n
Volatage (V)	Current (A)	Volatage (V)	Current (A)
0	-7.885e-10	0	-9.99374e-10
0.01	2.65866e-10	-0.01	-1.21025e-09
0.02	-1.5588e-10	-0.02	-1.21025e-09
0.03	1.10936e-09	-0.03	-1.21025e-09
0.04	1.10936e-09	-0.04	-9.99374e-10
0.05	6.87613e-10	-0.05	-1.21025e-09
0.06	1.32023e-09	-0.06	-1.21025e-09
0.07	1.74198e-09	-0.07	-3.10811e-09
0.08	8.98487e-10	-0.08	-2.68636e-09
0.09	2.58547e-09	-0.09	-3.31898e-09
0.1	3.21809e-09	-0.1	-3.31898e-09
0.11	3.00722e-09	-0.11	-3.31898e-09
0.12	3.00722e-09	-0.12	-4.37335e-09
0.13	2.58547e-09	-0.13	-3.9516e-09
0.14	3.63984e-09	-0.14	-3.74073e-09
0.15	4.27246e-09	-0.15	-4.58422e-09
0.16	4.69421e-09	-0.16	-5.63859e-09
0.17	5.5377e-09	-0.17	-5.21684e-09
0.18	5.32683e-09	-0.18	-6.06031e-09
0.19	5.11595e-09	-0.19	-6.27118e-09
0.2	5.32683e-09	-0.2	-6.06031e-09
0.21	6.38119e-09	-0.21	-6.06031e-09
0.22	6.38119e-09	-0.22	-6.06031e-09
0.23	7.22469e-09	-0.23	-6.27118e-09
0.24	7.85731e-09	-0.24	-7.53635e-09
0.25	7.22469e-09	-0.25	-7.53635e-09
0.26	8.48993e-09	-0.26	-9.01239e-09
0.27	8.27906e-09	-0.27	-8.16894e-09
0.28	9.33342e-09	-0.28	-8.16894e-09
0.29	8.91168e-09	-0.29	-8.3798e-09
0.3	9.5443e-09	-0.3	-9.64498e-09
0.31	9.96604e-09	-0.31	-1.06993e-08
0.32	1.08095e-08	-0.32	-1.09102e-08
0.33	1.10204e-08	-0.33	-9.85584e-09
0.34	1.14422e-08	-0.34	-1.04884e-08
0.35	1.20748e-08	-0.35	-1.1121e-08
0.36	1.31291e-08	-0.36	-1.21753e-08
0.37	1.31291e-08	-0.37	-1.15427e-08
0.38	1.35509e-08	-0.38	-1.21753e-08
0.39	1.48161e-08	-0.39	-1.28079e-08
0.4	1.52379e-08	-0.4	-1.34405e-08
0.41	1.62922e-08	-0.41	-1.4284e-08
0.42	1.77684e-08	-0.42	-1.4284e-08
0.43	1.75575e-08	-0.43	-1.576e-08
0.44	1.77684e-08	-0.44	-1.53383e-08
0.45	1.88227e-08	-0.45	-1.61817e-08
0.46	2.15641e-08	-0.46	-1.66035e-08
0.47	1.98771e-08	-0.47	-1.59709e-08
0.48	2.28293e-08	-0.48	-1.80795e-08
0.49	2.21967e-08	-0.49	-1.80795e-08
0.5	2.30402e-08	-0.5	-1.91338e-08
0.51	2.36728e-08	-0.51	-2.01881e-08
0.52	2.45163e-08	-0.52	-2.12424e-08
0.53	2.57816e-08	-0.53	-2.20859e-08
0.54	2.59924e-08	-0.54	-2.25076e-08
0.55	2.87338e-08	-0.55	-2.22967e-08
0.56	2.78903e-08	-0.56	-2.41945e-08
0.57	3.27404e-08	-0.57	-2.20859e-08
0.58	3.52709e-08	-0.58	-2.73574e-08
0.59	3.06316e-08	-0.59	-2.63031e-08
0.6	3.94883e-08	-0.6	-2.75683e-08
0.61	3.94883e-08	-0.61	-2.799e-08
0.62	3.96992e-08	-0.62	-3.00987e-08
0.63	4.4971e-08	-0.63	-3.1153e-08
0.64	3.92774e-08	-0.64	-3.28399e-08
0.65	4.89776e-08	-0.65	-3.62137e-08
0.66	3.92774e-08	-0.66	-3.83223e-08
0.67	4.18079e-08	-0.67	-3.66354e-08
0.68	5.06646e-08	-0.68	-3.76897e-08
0.69	5.27733e-08	-0.69	-3.85332e-08
0.7	4.96102e-08	-0.7	-3.8744e-08
0.71	5.55147e-08	-0.71	-4.29613e-08
0.72	6.01539e-08	-0.72	-4.42265e-08
0.73	6.12083e-08	-0.73	-4.3383e-08
0.74	6.43714e-08	-0.74	-4.63351e-08
0.75	6.45823e-08	-0.75	-4.86546e-08
0.76	6.98541e-08	-0.76	-4.9498e-08
0.77	7.11193e-08	-0.77	-5.07632e-08
0.78	6.22627e-08	-0.78	-5.18175e-08
0.79	7.09085e-08	-0.79	-6.06738e-08
0.8	7.11193e-08	-0.8	-5.58239e-08
0.81	7.70238e-08	-0.81	-6.15172e-08
0.82	7.38607e-08	-0.82	-6.21498e-08
0.83	7.80782e-08	-0.83	-6.04629e-08
0.84	9.15741e-08	-0.84	-6.953e-08
0.85	7.76564e-08	-0.85	-6.72105e-08
0.86	9.36828e-08	-0.86	-7.5645e-08
0.87	9.11523e-08	-0.87	-7.01626e-08
0.88	9.81111e-08	-0.88	-7.58559e-08
0.89	9.64241e-08	-0.89	-8.11274e-08
0.9	9.76894e-08	-0.9	-7.71211e-08
0.91	1.16457e-07	-0.91	-8.51338e-08
0.92	9.74785e-08	-0.92	-8.15492e-08
0.93	1.24681e-07	-0.93	-9.35683e-08
0.94	1.16668e-07	-0.94	-8.82968e-08
0.95	1.21307e-07	-0.95	-9.39901e-08
0.96	1.29953e-07	-0.96	-9.82073e-08
0.97	1.2911e-07	-0.97	-1.10227e-07
0.98	1.34592e-07	-0.98	-1.04111e-07
0.99	1.38388e-07	-0.99	-1.09805e-07
1	1.47034e-07	-1	-1.11913e-07
1.01	1.49775e-07	-1.01	-1.233e-07
1.02	1.4366e-07	-1.02	-1.18028e-07
1.03	1.54625e-07	-1.03	-1.30891e-07
1.04	1.52095e-07	-1.04	-1.4523e-07
1.05	1.59686e-07	-1.05	-1.38482e-07
1.06	1.49143e-07	-1.06	-1.43965e-07
1.07	1.47456e-07	-1.07	-1.59147e-07
1.08	1.57156e-07	-1.08	-1.49025e-07
1.09	1.62006e-07	-1.09	-1.55351e-07
1.1	1.62849e-07	-1.1	-1.81498e-07
1.11	1.6053e-07	-1.11	-1.68003e-07
1.12	1.85624e-07	-1.12	-1.83396e-07
1.13	1.73393e-07	-1.13	-1.63786e-07
1.14	1.90895e-07	-1.14	-2.05958e-07
1.15	1.90685e-07	-1.15	-1.82763e-07
1.16	1.97643e-07	-1.16	-1.94572e-07
1.17	2.07133e-07	-1.17	-2.07434e-07
1.18	2.02493e-07	-1.18	-1.97524e-07
1.19	2.40662e-07	-1.19	-2.20086e-07
1.2	2.12615e-07	-1.2	-2.14393e-07
1.21	2.41294e-07	-1.21	-2.3569e-07
1.22	2.40662e-07	-1.22	-2.4792e-07
1.23	2.4994e-07	-1.23	-2.40751e-07
1.24	2.59008e-07	-1.24	-2.62469e-07
1.25	2.57953e-07	-1.25	-2.64156e-07
1.26	2.84945e-07	-1.26	-2.73223e-07
1.27	2.74401e-07	-1.27	-3.0654e-07
1.28	2.66388e-07	-1.28	-2.97894e-07
1.29	3.05611e-07	-1.29	-3.27415e-07
1.3	2.77354e-07	-1.3	-2.98949e-07
1.31	3.10882e-07	-1.31	-3.16029e-07
1.32	2.99284e-07	-1.32	-3.62418e-07
1.33	3.18685e-07	-1.33	-3.37115e-07
1.34	2.99917e-07	-1.34	-3.83505e-07
1.35	3.16787e-07	-1.35	-3.51453e-07
1.36	3.52846e-07	-1.36	-3.98054e-07
1.37	3.27963e-07	-1.37	-3.70642e-07
1.38	3.65709e-07	-1.38	-4.05645e-07
1.39	3.4399e-07	-1.39	-4.18508e-07
1.4	3.64022e-07	-1.4	-4.49926e-07
1.41	3.5854e-07	-1.41	-3.93626e-07
1.42	3.91647e-07	-1.42	-4.62578e-07
1.43	4.52589e-07	-1.43	-4.66374e-07
1.44	4.11258e-07	-1.44	-4.56041e-07
1.45	4.36141e-07	-1.45	-4.82399e-07
1.46	4.34665e-07	-1.46	-5.387e-07
1.47	4.60181e-07	-1.47	-5.10866e-07
1.48	4.52589e-07	-1.48	-4.90412e-07
1.49	4.46052e-07	-1.49	-6.04067e-07
1.5	5.0594e-07	-1.5	-6.56783e-07
1.51	5.12056e-07	-1.51	-6.00904e-07
1.52	5.16062e-07	-1.52	-6.9031e-07
1.53	4.65453e-07	-1.53	-7.50827e-07
1.54	5.2998e-07	-1.54	-6.12712e-07
1.55	5.01723e-07	-1.55	-7.72757e-07
1.56	4.63976e-07	-1.56	-6.84406e-07
1.57	5.01934e-07	-1.57	-8.41498e-07
1.58	4.98349e-07	-1.58	-7.35645e-07
1.59	5.1058e-07	-1.59	-8.10502e-07
1.6	5.2513e-07	-1.6	-8.40444e-07
1.61	5.45163e-07	-1.61	-8.15773e-07
1.62	5.87548e-07	-1.62	-9.95217e-07
1.63	5.86072e-07	-1.63	-8.77556e-07
1.64	6.44906e-07	-1.64	-1.06797e-06
1.65	6.27193e-07	-1.65	-9.61479e-07
1.66	6.31832e-07	-1.66	-1.01799e-06
1.67	6.64306e-07	-1.67	-1.00639e-06
1.68	6.95094e-07	-1.68	-1.05953e-06
1.69	6.92985e-07	-1.69	-1.10487e-06
1.7	7.0142e-07	-1.7	-1.01799e-06
1.71	7.36636e-07	-1.71	-1.15294e-06
1.72	7.37268e-07	-1.72	-1.15358e-06
1.73	7.70586e-07	-1.73	-1.23012e-06
1.74	7.91463e-07	-1.74	-1.31636e-06
1.75	7.55614e-07	-1.75	-1.45448e-06
1.76	8.17189e-07	-1.76	-1.37772e-06
1.77	8.31951e-07	-1.77	-1.58247e-06
1.78	8.20985e-07	-1.78	-1.71531e-06
1.79	8.28366e-07	-1.79	-1.71215e-06
1.8	8.9226e-07	-1.8	-1.65522e-06
1.81	8.30053e-07	-1.81	-1.92997e-06
1.82	8.57045e-07	-1.82	-1.77794e-06
1.83	9.28531e-07	-1.83	-1.82855e-06
1.84	9.03437e-07	-1.84	-1.67209e-06
1.85	9.56366e-07	-1.85	-2.18807e-06
1.86	9.65433e-07	-1.86	-1.87241e-06
1.87	1.0171e-06	-1.87	-1.9285e-06
1.88	1.03966e-06	-1.88	-2.17626e-06
1.89	1.07952e-06	-1.89	-1.94283e-06
1.9	1.12485e-06	-1.9	-2.38206e-06
1.91	1.06244e-06	-1.91	-1.98669e-06
1.92	1.12802e-06	-1.92	-2.57774e-06
1.93	1.20773e-06	-1.93	-2.23235e-06
1.94	1.11832e-06	-1.94	-2.43035e-06
1.95	1.248e-06	-1.95	-2.63067e-06
1.96	1.19676e-06	-1.96	-2.19313e-06
1.97	1.29566e-06	-1.97	-2.52313e-06
1.98	1.29313e-06	-1.98	-2.7361e-06
1.99	1.32455e-06	-1.99	-2.62371e-06
2	1.45086e-06	-2	-2.69772e-06
2.01	1.43969e-06	-2.01	-2.60052e-06
2.02	1.52825e-06	-2.02	-3.12451e-06
2.03	1.42345e-06	-2.03	-3.16879e-06
2.04	1.46035e-06	-2.04	-3.25398e-06
2.05	1.50443e-06	-2.05	-3.51229e-06
2.06	1.53732e-06	-2.06	-3.42288e-06
2.07	1.55925e-06	-2.07	-3.72315e-06
2.08	1.64276e-06	-2.08	-3.48508e-06
2.09	1.56495e-06	-2.09	-3.84439e-06
2.1	1.64466e-06	-2.1	-3.91292e-06
2.11	1.70602e-06	-2.11	-4.33275e-06
2.12	1.72226e-06	-2.12	-3.79758e-06
2.13	1.67165e-06	-2.13	-4.50903e-06
2.14	1.75305e-06	-2.14	-4.44683e-06
2.15	1.82538e-06	-2.15	-4.20729e-06
2.16	1.86396e-06	-2.16	-5.05432e-06
2.17	1.90994e-06	-2.17	-4.58811e-06
2.18	2.02191e-06	-2.18	-5.03619e-06
2.19	1.98501e-06	-2.19	-4.49786e-06
2.2	2.04047e-06	-2.2	-5.33899e-06
2.21	2.15624e-06	-2.21	-5.46551e-06
2.22	2.06936e-06	-2.22	-5.2228e-06
2.23	2.14147e-06	-2.23	-6.04475e-06
2.24	2.14464e-06	-2.24	-5.71833e-06
2.25	2.2874e-06	-2.25	-5.98444e-06
2.26	2.20959e-06	-2.26	-5.88786e-06
2.27	2.22477e-06	-2.27	-6.30558e-06
2.28	2.51514e-06	-2.28	-6.48903e-06
2.29	2.36289e-06	-2.29	-6.65878e-06
2.3	2.42215e-06	-2.3	-7.21567e-06
2.31	2.40127e-06	-2.31	-7.42463e-06
2.32	2.42847e-06	-2.32	-6.91941e-06
2.33	2.5978e-06	-2.33	-8.05195e-06
2.34	2.47592e-06	-2.34	-8.31785e-06
2.35	2.67034e-06	-2.35	-8.43045e-06
2.36	2.66402e-06	-2.36	-8.51754e-06
2.37	2.70113e-06	-2.37	-8.48085e-06
2.38	2.91812e-06	-2.38	-8.46229e-06
2.39	2.60645e-06	-2.39	-9.03731e-06
2.4	2.91454e-06	-2.4	-8.612e-06
2.41	2.85359e-06	-2.41	-9.61845e-06
2.42	2.95207e-06	-2.42	-9.10879e-06
2.43	2.90926e-06	-2.43	-1.00703e-05
2.44	2.88902e-06	-2.44	-9.76184e-06
2.45	2.87932e-06	-2.45	-1.00231e-05
2.46	2.92297e-06	-2.46	-1.03272e-05
2.47	3.16548e-06	-2.47	-1.04971e-05
2.48	3.10137e-06	-2.48	-1.08796e-05
2.49	3.07438e-06	-2.49	-1.0347e-05
2.5	3.16632e-06	-2.5	-1.09804e-05
2.51	3.2222e-06	-2.51	-1.15088e-05
2.52	3.05582e-06	-2.52	-1.1551e-05
2.53	3.25425e-06	-2.53	-1.16214e-05
2.54	3.30022e-06	-2.54	-1.28552e-05
2.55	3.30086e-06	-2.55	-1.22829e-05
2.56	3.36222e-06	-2.56	-1.24602e-05
2.57	3.455e-06	-2.57	-1.27354e-05
2.58	3.35842e-06	-2.58	-1.38037e-05
2.59	3.74474e-06	-2.59	-1.28181e-05
2.6	3.56972e-06	-2.6	-1.38545e-05
2.61	3.86305e-06	-2.61	-1.3718e-05
2.62	3.76794e-06	-2.62	-1.48171e-05
2.63	3.94254e-06	-2.63	-1.49018e-05
2.64	3.97818e-06	-2.64	-1.49402e-05
2.65	3.96574e-06	-2.65	-1.60477e-05
2.66	4.35944e-06	-2.66	-1.54518e-05
2.67	3.87844e-06	-2.67	-1.61605e-05
2.68	4.1045e-06	-2.68	-1.55405e-05
2.69	4.6437e-06	-2.69	-1.69573e-05
2.7	4.60469e-06	-2.7	-1.70541e-05
2.71	4.82927e-06	-2.71	-1.70604e-05
2.72	4.67828e-06	-2.72	-1.73801e-05
2.73	4.89738e-06	-2.73	-1.80768e-05
2.74	5.04499e-06	-2.74	-1.76487e-05
2.75	4.88894e-06	-2.75	-1.85457e-05
2.76	5.08632e-06	-2.76	-1.85314e-05
2.77	5.19914e-06	-2.77	-1.87007e-05
2.78	5.49183e-06	-2.78	-1.87229e-05
2.79	5.44628e-06	-2.79	-1.98225e-05
2.8	5.62363e-06	-2.8	-1.98029e-05
2.81	5.50448e-06	-2.81	-2.00481e-05
2.82	5.41676e-06	-2.82	-2.03155e-05
2.83	5.7434e-06	-2.83	-2.1354e-05
2.84	5.81299e-06	-2.84	-2.12302e-05
2.85	6.07068e-06	-2.85	-2.19352e-05
2.86	5.71915e-06	-2.86	-2.32286e-05
2.87	5.78473e-06	-2.87	-2.15126e-05
2.88	5.53759e-06	-2.88	-2.24731e-05
2.89	5.87478e-06	-2.89	-2.32575e-05
2.9	5.72442e-06	-2.9	-2.50302e-05
2.91	5.67677e-06	-2.91	-2.62467e-05
2.92	6.53228e-06	-2.92	-2.43953e-05
2.93	6.29273e-06	-2.93	-2.50523e-05
2.94	6.52363e-06	-2.94	-2.5158e-05
2.95	6.4861e-06	-2.95	-2.77929e-05
2.96	6.83046e-06	-2.96	-2.67063e-05
2.97	6.0323e-06	-2.97	-2.68835e-05
2.98	5.94415e-06	-2.98	-2.65001e-05
2.99	6.09177e-06	-2.99	-2.67669e-05
3	6.19994e-06	-3	-2.79382e-05
3.01	6.11074e-06	-3.01	-2.76763e-05
3.02	5.96124e-06	-3.02	-2.88067e-05
3.03	5.70207e-06	-3.03	-2.94419e-05
3.04	5.98844e-06	-3.04	-2.85912e-05
3.05	6.06035e-06	-3.05	-2.89849e-05
3.06	6.11074e-06	-3.06	-3.03051e-05
3.07	6.24655e-06	-3.07	-2.96979e-05
3.08	5.5941e-06	-3.08	-3.15104e-05
3.09	5.7588e-06	-3.09	-2.99121e-05
3.1	5.60149e-06	-3.1	-3.10254e-05
3.11	5.9857e-06	-3.11	-3.53098e-05
3.12	5.82649e-06	-3.12	-3.47134e-05
3.13	5.80392e-06	-3.13	-3.30118e-05
3.14	5.83134e-06	-3.14	-3.72843e-05
3.15	6.29884e-06	-3.15	-3.70749e-05
3.16	6.1894e-06	-3.16	-3.9561e-05
3.17	6.54261e-06	-3.17	-3.86395e-05
3.18	6.36696e-06	-3.18	-3.92259e-05
3.19	6.16916e-06	-3.19	-4.01531e-05
3.2	6.24549e-06	-3.2	-4.06842e-05
3.21	6.17063e-06	-3.21	-4.01398e-05
3.22	6.20501e-06	-3.22	-4.07599e-05
3.23	6.457e-06	-3.23	-4.1235e-05
3.24	6.98545e-06	-3.24	-4.22621e-05
3.25	7.07338e-06	-3.25	-4.21592e-05
3.26	7.46708e-06	-3.26	-4.48443e-05
3.27	7.89262e-06	-3.27	-4.87991e-05
3.28	8.13133e-06	-3.28	-4.56429e-05
3.29	7.85509e-06	-3.29	-4.30043e-05
3.3	8.07693e-06	-3.3	-4.13889e-05
3.31	8.34579e-06	-3.31	-4.38136e-05
3.32	8.34305e-06	-3.32	-4.28451e-05
3.33	9.33416e-06	-3.33	-4.48637e-05
3.34	8.05394e-06	-3.34	-4.62122e-05
3.35	8.07461e-06	-3.35	-5.01399e-05
3.36	8.05563e-06	-3.36	-5.04345e-05
3.37	7.42449e-06	-3.37	-5.31013e-05
3.38	8.21842e-06	-3.38	-5.39878e-05
3.39	8.29687e-06	-3.39	-5.31823e-05
3.4	9.18359e-06	-3.4	-5.33105e-05
3.41	9.23905e-06	-3.41	-5.26998e-05
3.42	8.69268e-06	-3.42	-5.13579e-05
3.43	9.58952e-06	-3.43	-5.78784e-05
3.44	9.07373e-06	-3.44	-5.45645e-05
3.45	7.96221e-06	-3.45	-5.64247e-05
3.46	8.03011e-06	-3.46	-5.49166e-05
3.47	8.07166e-06	-3.47	-5.2145e-05
3.48	8.26503e-06	-3.48	-5.38798e-05
3.49	9.05496e-06	-3.49	-5.57434e-05
3.5	9.64878e-06	-3.5	-5.33524e-05
3.51	9.61377e-06	-3.51	-6.08811e-05
3.52	9.49864e-06	-3.52	-6.20965e-05
3.53	8.2431e-06	-3.53	-6.35972e-05
3.54	8.65029e-06	-3.54	-6.89232e-05
3.55	8.80845e-06	-3.55	-7.36362e-05
3.56	8.88499e-06	-3.56	-7.25091e-05
3.57	9.4959e-06	-3.57	-7.58053e-05
3.58	9.32467e-06	-3.58	-8.04493e-05
3.59	9.08575e-06	-3.59	-7.57771e-05
3.6	9.24264e-06	-3.6	-7.95161e-05
3.61	9.65426e-06	-3.61	-8.02509e-05
3.62	9.32635e-06	-3.62	-7.68278e-05
3.63	9.73777e-06	-3.63	-7.10837e-05
3.64	8.79453e-06	-3.64	-7.93333e-05
3.65	8.55287e-06	-3.65	-7.84746e-05
3.66	8.96028e-06	-3.66	-8.26702e-05
3.67	8.14947e-06	-3.67	-8.28072e-05
3.68	8.55181e-06	-3.68	-7.89893e-05
3.69	8.36287e-06	-3.69	-8.19551e-05
3.7	8.29729e-06	-3.7	-8.20473e-05
3.71	9.1682e-06	-3.71	-9.12894e-05
3.72	9.18064e-06	-3.72	-8.8331e-05
3.73	9.39025e-06	-3.73	-8.81785e-05
3.74	9.66586e-06	-3.74	-8.74342e-05
3.75	1.2171e-05	-3.75	-8.47988e-05
3.76	--	-3.76	-9.05362e-05
3.77	--	-3.77	-9.50008e-05
3.78	9.94991e-06	-3.78	-9.42769e-05
3.79	1.03474e-05	-3.79	-9.14587e-05
3.8	9.2129e-06	-3.8	-9.60819e-05
3.81	9.33669e-06	-3.81	-9.69688e-05
3.82	8.55709e-06	-3.82	-9.90424e-05
3.83	8.48729e-06	-3.83	-9.99963e-05
3.84	8.65936e-06	-3.84	-9.99727e-05
3.85	9.95771e-06	-3.85	-0.000100009
3.86	8.17245e-06	-3.86	-9.99889e-05
3.87	1.17592e-05	-3.87	-0.000100005
3.88	1.03023e-05	-3.88	-0.000100009
3.89	1.00937e-05	-3.89	-9.99919e-05
3.9	1.18885e-05	-3.9	-9.9987e-05
3.91	9.35566e-06	-3.91	-0.000100003
3.92	1.1231e-05	-3.92	-0.000100007
3.93	1.15382e-05	-3.93	-0.00010002
3.94	--	-3.94	-0.000100016
3.95	1.30904e-05	-3.95	-0.000100016
3.96	1.16966e-05	-3.96	-0.000100002
3.97	1.43894e-05	-3.97	-9.99742e-05
3.98	1.2054e-05	-3.98	-9.99854e-05
3.99	1.23712e-05	-3.99	-9.99921e-05
4	1.11397e-05	-4	-0.000100009
4.01	1.26037e-05	-4.01	-0.000100005
4.02	1.30459e-05	-4.02	-9.99944e-05
4.03	1.24808e-05	-4.03	-9.99875e-05
4.04	1.27564e-05	-4.04	-0.000100015
4.05	1.28172e-05	-4.05	-0.000100012
4.06	1.2523e-05	-4.06	-0.000100003
4.07	1.25673e-05	-4.07	-9.99993e-05
4.08	1.1553e-05	-4.08	-0.000100009
4.09	1.18235e-05	-4.09	-9.99974e-05
4.1	1.11515e-05	-4.1	-9.99809e-05
4.11	1.17731e-05	-4.11	-9.99864e-05
4.12	1.28848e-05	-4.12	-9.9974e-05
4.13	1.23313e-05	-4.13	-0.000100003
4.14	1.17335e-05	-4.14	-9.99989e-05
4.15	1.18343e-05	-4.15	-0.000100005
4.16	1.30485e-05	-4.16	-0.000100015
4.17	1.31195e-05	-4.17	-9.99843e-05
4.18	1.30843e-05	-4.18	-0.000100014
4.19	1.31212e-05	-4.19	-9.99832e-05
4.2	1.41712e-05	-4.2	-0.000100006
4.21	1.41876e-05	-4.21	-9.99936e-05
4.22	1.43814e-05	-4.22	-0.000100016
4.23	1.36377e-05	-4.23	-9.99891e-05
4.24	1.37155e-05	-4.24	-0.000100018
4.25	1.30936e-05	-4.25	-0.000100015
4.26	1.35934e-05	-4.26	-9.99942e-05
4.27	1.41636e-05	-4.27	-0.000100001
4.28	1.4463e-05	-4.28	-9.99957e-05
4.29	1.44249e-05	-4.29	-0.000100004
4.3	1.54708e-05	-4.3	-0.000100013
4.31	1.37644e-05	-4.31	-0.000100005
4.32	1.43162e-05	-4.32	-0.000100004
4.33	1.56966e-05	-4.33	-9.99828e-05
4.34	1.12116e-05	-4.34	-9.9986e-05
4.35	1.4819e-05	-4.35	-9.99887e-05
4.36	1.44942e-05	-4.36	-9.99862e-05
4.37	1.4033e-05	-4.37	-0.000100013
4.38	1.66373e-05	-4.38	-0.000100012
4.39	1.52492e-05	-4.39	-0.000100007
4.4	1.75346e-05	-4.4	-9.99984e-05
4.41	1.60627e-05	-4.41	-0.000100023
4.42	1.52688e-05	-4.42	-0.000100002
4.43	1.60311e-05	-4.43	-0.000100001
4.44	1.91039e-05	-4.44	-0.00010004
4.45	1.94563e-05	-4.45	-9.99767e-05
4.46	1.80198e-05	-4.46	-9.9998e-05
4.47	1.75173e-05	-4.47	-9.99936e-05
4.48	1.75321e-05	-4.48	-0.000100038
4.49	1.86693e-05	-4.49	-9.99866e-05
4.5	1.83882e-05	-4.5	-9.9987e-05
4.51	1.76615e-05	-4.51	-0.000100003
4.52	1.71415e-05	-4.52	-9.99879e-05
4.53	1.89563e-05	-4.53	-9.99814e-05
4.54	1.99991e-05	-4.54	-9.99906e-05
4.55	1.85866e-05	-4.55	-9.9997e-05
4.56	1.84068e-05	-4.56	-9.99965e-05
4.57	2.06703e-05	-4.57	-9.99923e-05
4.58	2.0474e-05	-4.58	-9.99949e-05
4.59	2.03683e-05	-4.59	-0.000100016
4.6	2.14098e-05	-4.6	-0.000100015
4.61	2.0804e-05	-4.61	-0.000100005
4.62	1.82754e-05	-4.62	-9.99976e-05
4.63	2.1789e-05	-4.63	-0.000100017
4.64	2.13533e-05	-4.64	-0.000100011
4.65	2.32347e-05	-4.65	-9.99898e-05
4.66	2.11555e-05	-4.66	-9.99995e-05
4.67	1.86058e-05	-4.67	-0.000100009
4.68	1.98023e-05	-4.68	-0.000100009
4.69	1.84135e-05	-4.69	-0.00010001
4.7	2.03148e-05	-4.7	-0.00010001
4.71	2.02743e-05	-4.71	-0.000100005
4.72	2.0258e-05	-4.72	-9.9991e-05
4.73	2.1383e-05	-4.73	-0.000100009
4.74	1.99833e-05	-4.74	-0.00010001
4.75	2.07032e-05	-4.75	-0.000100018
4.76	1.73366e-05	-4.76	-9.99923e-05
4.77	1.89194e-05	-4.77	-9.99927e-05
4.78	2.0192e-05	-4.78	-0.000100006
4.79	1.88032e-05	-4.79	-9.99891e-05
4.8	1.77836e-05	-4.8	-9.99898e-05
4.81	1.85527e-05	-4.81	-9.99953e-05
4.82	2.47188e-05	-4.82	-0.00010001
4.83	2.35959e-05	-4.83	-9.99913e-05
4.84	2.68495e-05	-4.84	-0.000100006
4.85	2.4306e-05	-4.85	-0.000100013
4.86	2.49196e-05	-4.86	-0.000100005
4.87	2.78834e-05	-4.87	-9.99963e-05
4.88	2.8197e-05	-4.88	-0.000100002
4.89	2.58477e-05	-4.89	-9.99951e-05
4.9	2.70172e-05	-4.9	-9.99957e-05
4.91	2.92625e-05	-4.91	-0.00010001
4.92	2.68316e-05	-4.92	-0.000100002
4.93	2.85116e-05	-4.93	-0.000100003
4.94	2.90207e-05	-4.94	-9.99913e-05
4.95	2.61899e-05	-4.95	-0.000100001
4.96	3.13133e-05	-4.96	-0.000100014
4.97	2.99905e-05	-4.97	-9.99972e-05
4.98	2.98627e-05	-4.98	-0.000100011
4.99	3.12059e-05	-4.99	-0.000100001
5	2.88435e-05	-5	-0.000100002
5.01	3.22188e-05	-5.01	-0.000100011
5.02	2.86095e-05	-5.02	-9.99999e-05
5.03	2.96927e-05	-5.03	-9.99929e-05
5.04	2.9125e-05	-5.04	-9.99997e-05
5.05	2.88454e-05	-5.05	-9.99913e-05
5.06	3.23364e-05	-5.06	-0.000100012
5.07	2.7717e-05	-5.07	-0.000100001
5.08	2.58015e-05	-5.08	-9.99974e-05
5.09	2.97241e-05	-5.09	-0.000100009
5.1	2.93182e-05	-5.1	-0.000100006
5.11	3.14757e-05	-5.11	-9.99953e-05
5.12	3.12085e-05	-5.12	-9.99959e-05
5.13	3.13255e-05	-5.13	-9.99849e-05
5.14	2.71781e-05	-5.14	-9.99841e-05
5.15	2.68413e-05	-5.15	-0.000100012
5.16	3.07996e-05	-5.16	-9.99999e-05
5.17	3.22609e-05	-5.17	-9.99957e-05
5.18	3.20235e-05	-5.18	-0.000100001
5.19	3.21351e-05	-5.19	-0.000100004
5.2	3.26544e-05	-5.2	-9.99938e-05
5.21	2.82995e-05	-5.21	-9.99972e-05
5.22	3.18523e-05	-5.22	-9.99736e-05
5.23	2.84262e-05	-5.23	-9.99885e-05
5.24	--	-5.24	-0.000100002
5.25	3.41099e-05	-5.25	-0.000100014
5.26	3.1735e-05	-5.26	-9.99993e-05
5.27	3.37096e-05	-5.27	-0.000100007
5.28	2.87075e-05	-5.28	-0.000100038
5.29	3.32114e-05	-5.29	-9.99765e-05
5.3	3.01318e-05	-5.3	-9.99919e-05
5.31	3.17688e-05	-5.31	-9.99972e-05
5.32	3.09135e-05	-5.32	-9.99997e-05
5.33	2.98857e-05	-5.33	-9.99938e-05
5.34	3.10303e-05	-5.34	-9.9997e-05
5.35	3.31222e-05	-5.35	-0.00010001
5.36	3.35017e-05	-5.36	-9.99999e-05
5.37	2.96463e-05	-5.37	-9.99891e-05
5.38	2.91832e-05	-5.38	-9.9991e-05
5.39	2.91567e-05	-5.39	-9.99837e-05
5.4	3.16718e-05	-5.4	-9.99896e-05
5.41	3.06539e-05	-5.41	-9.99927e-05
5.42	3.42879e-05	-5.42	-0.000100002
5.43	--	-5.43	-9.99999e-05
5.44	2.88722e-05	-5.44	-0.000100001
5.45	3.36711e-05	-5.45	-0.000100003
5.46	--	-5.46	-0.000100003
5.47	--	-5.47	-0.000100008
5.48	2.81694e-05	-5.48	-0.000100009
5.49	3.0467e-05	-5.49	-0.00010002
5.5	3.18388e-05	-5.5	-0.000100009
5.51	2.9427e-05	-5.51	-0.000100014
5.52	3.31367e-05	-5.52	-9.99929e-05
5.53	3.20532e-05	-5.53	-9.99843e-05
5.54	3.46582e-05	-5.54	-0.000100003
5.55	3.71254e-05	-5.55	-9.99961e-05
5.56	3.52315e-05	-5.56	-0.000100015
5.57	3.33881e-05	-5.57	-0.000100016
5.58	3.67203e-05	-5.58	-9.99908e-05
5.59	3.87132e-05	-5.59	-9.99961e-05
5.6	3.80269e-05	-5.6	-0.000100009
5.61	3.7187e-05	-5.61	-9.99938e-05
5.62	4.21355e-05	-5.62	-0.000100004
5.63	4.89497e-05	-5.63	-0.000100007
5.64	3.84817e-05	-5.64	-0.000100005
5.65	4.35498e-05	-5.65	-9.99997e-05
5.66	4.18405e-05	-5.66	-0.000100002
5.67	3.86582e-05	-5.67	-9.99839e-05
5.68	4.51301e-05	-5.68	-0.000100001
5.69	5.80484e-05	-5.69	-9.99919e-05
5.7	5.7253e-05	-5.7	-9.9998e-05
5.71	5.05249e-05	-5.71	-0.000100005
5.72	5.88928e-05	-5.72	-0.000100007
5.73	5.07773e-05	-5.73	-9.99968e-05
5.74	5.91058e-05	-5.74	-9.99991e-05
5.75	5.19569e-05	-5.75	-0.000100017
5.76	4.82247e-05	-5.76	-0.000100004
5.77	5.6989e-05	-5.77	-0.000100002
5.78	6.71911e-05	-5.78	-0.000100007
5.79	7.46083e-05	-5.79	-9.99847e-05
5.8	6.70833e-05	-5.8	-0.000100003
5.81	6.23551e-05	-5.81	-9.99989e-05
5.82	6.3354e-05	-5.82	-0.000100017
5.83	7.01072e-05	-5.83	-0.000100013
5.84	5.49431e-05	-5.84	-0.000100006
5.85	6.41144e-05	-5.85	-0.000100011
5.86	7.33597e-05	-5.86	-9.99934e-05
5.87	5.96945e-05	-5.87	-0.000100001
5.88	6.0717e-05	-5.88	-9.99953e-05
5.89	7.47941e-05	-5.89	-9.99965e-05
5.9	7.03839e-05	-5.9	-9.99972e-05
5.91	7.85335e-05	-5.91	-0.000100007
5.92	6.82596e-05	-5.92	-9.99993e-05
5.93	7.12772e-05	-5.93	-0.000100013
5.94	7.91832e-05	-5.94	-9.99978e-05
5.95	8.17662e-05	-5.95	-0.000100003
5.96	8.89971e-05	-5.96	-9.99894e-05
5.97	8.05326e-05	-5.97	-0.000100006
5.98	9.09626e-05	-5.98	-0.000100016
5.99	8.04957e-05	-5.99	-9.99917e-05
6	7.38878e-05	-6	-9.99875e-05
6.01	9.32493e-05	-6.01	-9.99927e-05
6.02	7.91328e-05	-6.02	-0.000100018
6.03	9.06417e-05	-6.03	-9.9997e-05
6.04	7.90643e-05	-6.04	-0.000100008
6.05	8.82586e-05	-6.05	-9.99963e-05
6.06	8.7378e-05	-6.06	-0.000100013
6.07	9.89971e-05	-6.07	-0.000100006
6.08	0.000100002	-6.08	-0.000100002
6.09	0.000100066	-6.09	-9.99898e-05
6.1	9.15453e-05	-6.1	-0.00010001
6.11	9.96567e-05	-6.11	-9.99936e-05
6.12	0.00010001	-6.12	-9.99885e-05
6.13	0.000100007	-6.13	-9.99744e-05
6.14	9.99861e-05	-6.14	-0.000100009
6.15	0.000100005	-6.15	-0.000100014
6.16	9.99935e-05	-6.16	-0.000100006
6.17	9.99633e-05	-6.17	-0.000100016
6.18	9.99802e-05	-6.18	-9.99891e-05
6.19	0.000100041	-6.19	-9.99986e-05
6.2	0.000100009	-6.2	-9.9994e-05
6.21	9.88109e-05	-6.21	-0.000100003
6.22	0.000100007	-6.22	-0.000100003
6.23	0.00010001	-6.23	-0.000100003
6.24	0.000100004	-6.24	-9.99982e-05
6.25	9.99646e-05	-6.25	-9.99919e-05
6.26	9.99804e-05	-6.26	-0.000100001
6.27	9.99985e-05	-6.27	-9.99982e-05
6.28	9.99947e-05	-6.28	-0.000100002
6.29	9.99652e-05	-6.29	-0.000100006
6.3	0.000100002	-6.3	-0.000100011
6.31	0.00010002	-6.31	-0.000100006
6.32	9.99943e-05	-6.32	-9.9991e-05
6.33	9.99954e-05	-6.33	-0.000100013
6.34	0.000100033	-6.34	-0.000100006
6.35	9.9999e-05	-6.35	-9.99957e-05
6.36	9.99777e-05	-6.36	-9.99887e-05
6.37	9.99785e-05	-6.37	-0.000100001
6.38	0.000100041	-6.38	-0.000100012
6.39	0.000100009	-6.39	-9.99862e-05
6.4	9.99926e-05	-6.4	-0.000100003
6.41	0.000100022	-6.41	-0.000100008
6.42	0.000100006	-6.42	-0.000100006
6.43	0.000100009	-6.43	-9.99843e-05
6.44	0.000100039	-6.44	-9.99955e-05
6.45	0.000100005	-6.45	-0.000100014
6.46	9.99802e-05	-6.46	-0.0001
6.47	9.99819e-05	-6.47	-9.99915e-05
6.48	0.000100013	-6.48	-0.000100007
6.49	9.99787e-05	-6.49	-0.00010001
6.5	0.000100009	-6.5	-0.0001
6.51	0.0001	-6.51	-0.000100004
6.52	0.000100012	-6.52	-0.000100011
6.53	9.99973e-05	-6.53	-9.99953e-05
6.54	0.00010001	-6.54	-0.000100013
6.55	0.00010001	-6.55	-0.000100012
6.56	0.000100014	-6.56	-0.000100003
6.57	0.000100009	-6.57	-9.99976e-05
6.58	0.000100016	-6.58	-9.99938e-05
6.59	0.000100018	-6.59	-0.000100004
6.6	9.99979e-05	-6.6	-9.9997e-05
6.61	0.000100006	-6.61	-9.99881e-05
6.62	9.99802e-05	-6.62	-9.99991e-05
6.63	9.99964e-05	-6.63	-0.00010001
6.64	9.99711e-05	-6.64	-9.99944e-05
6.65	9.9977e-05	-6.65	-9.99887e-05
6.66	9.99971e-05	-6.66	-0.00010001
6.67	9.99998e-05	-6.67	-9.9986e-05
6.68	0.000100021	-6.68	-0.00010001
6.69	0.000100009	-6.69	-9.99896e-05
6.7	9.99855e-05	-6.7	-0.000100004
6.71	9.9976e-05	-6.71	-9.9997e-05
6.72	0.000100008	-6.72	-0.000100016
6.73	0.000100009	-6.73	-0.000100019
6.74	9.99768e-05	-6.74	-9.99942e-05
6.75	0.000100004	-6.75	-9.9986e-05
6.76	9.99924e-05	-6.76	-9.99862e-05
6.77	9.99886e-05	-6.77	-9.99929e-05
6.78	0.000100003	-6.78	-9.99961e-05
6.79	0.000100001	-6.79	-9.99986e-05
6.8	9.99825e-05	-6.8	-0.000100001
6.81	9.99734e-05	-6.81	-9.999e-05
6.82	0.0001	-6.82	-0.000100001
6.83	9.9995e-05	-6.83	-9.99925e-05
6.84	9.99958e-05	-6.84	-9.99854e-05
6.85	9.99766e-05	-6.85	-0.000100001
6.86	9.9988e-05	-6.86	-0.000100014
6.87	9.9972e-05	-6.87	-0.000100006
6.88	0.000100005	-6.88	-0.000100005
6.89	0.000100025	-6.89	-0.000100004
6.9	9.99977e-05	-6.9	-9.99961e-05
6.91	9.99994e-05	-6.91	-0.000100014
6.92	9.99945e-05	-6.92	-0.000100006
6.93	0.000100001	-6.93	-0.000100018
6.94	9.99589e-05	-6.94	-9.99881e-05
6.95	9.99819e-05	-6.95	-0.000100015
6.96	0.0001	-6.96	-0.000100004
6.97	9.99977e-05	-6.97	-9.99822e-05
6.98	9.99912e-05	-6.98	-9.99883e-05
6.99	0.000100014	-6.99	-0.00010002
7	0.000100003	-7	-9.99858e-05
7.01	0.000100007	-7.01	-9.99854e-05
7.02	0.000100006	-7.02	-0.000100002
7.03	9.99855e-05	-7.03	-9.99877e-05
7.04	9.9995e-05	-7.04	-9.99968e-05
7.05	9.99846e-05	-7.05	-0.000100003
7.06	9.9996e-05	-7.06	-9.99934e-05
7.07	0.000100013	-7.07	-9.99936e-05
7.08	9.99947e-05	-7.08	-0.000100017
7.09	9.99796e-05	-7.09	-0.000100004
7.1	9.99983e-05	-7.1	-9.9998e-05
7.11	0.000100013	-7.11	-0.000100014
7.12	9.9999e-05	-7.12	-9.99957e-05
7.13	0.000100003	-7.13	-9.99942e-05
7.14	9.99973e-05	-7.14	-9.99953e-05
7.15	9.99827e-05	-7.15	-9.999e-05
7.16	0.000100008	-7.16	-9.99875e-05
7.17	9.9991e-05	-7.17	-0.000100009
7.18	9.99998e-05	-7.18	-9.9998e-05
7.19	9.99899e-05	-7.19	-9.99917e-05
7.2	0.0001	-7.2	-0.00010001
7.21	9.99977e-05	-7.21	-9.99976e-05
7.22	9.99821e-05	-7.22	-0.000100014
7.23	0.000100002	-7.23	-0.000100004
7.24	0.000100011	-7.24	-0.000100004
7.25	0.000100009	-7.25	-9.9991e-05
7.26	0.000100014	-7.26	-9.99929e-05
7.27	0.000100019	-7.27	-9.99883e-05
7.28	9.99802e-05	-7.28	-0.000100013
7.29	9.99931e-05	-7.29	-9.99919e-05
7.3	0.000100048	-7.3	-9.99845e-05
7.31	0.000100008	-7.31	-0.000100006
7.32	9.99916e-05	-7.32	-0.000100006
7.33	9.99945e-05	-7.33	-9.99961e-05
7.34	9.99954e-05	-7.34	-9.99961e-05
7.35	9.99732e-05	-7.35	-9.99814e-05
7.36	9.99985e-05	-7.36	-0.000100001
7.37	9.99688e-05	-7.37	-9.99851e-05
7.38	9.99983e-05	-7.38	-9.99896e-05
7.39	0.000100003	-7.39	-9.99968e-05
7.4	0.000100015	-7.4	-0.000100002
7.41	0.000100013	-7.41	-9.99997e-05
7.42	0.000100018	-7.42	-9.99999e-05
7.43	9.99935e-05	-7.43	-9.99984e-05
7.44	0.000100014	-7.44	-0.0001
7.45	0.000100007	-7.45	-9.99929e-05
7.46	9.99781e-05	-7.46	-0.000100001
7.47	9.99903e-05	-7.47	-9.9997e-05
7.48	9.99981e-05	-7.48	-9.99929e-05
7.49	9.99861e-05	-7.49	-0.00010003
7.5	9.99448e-05	-7.5	-0.000100003
7.51	0.000100004	-7.51	-9.99925e-05
7.52	9.99789e-05	-7.52	-0.000100008
7.53	9.99768e-05	-7.53	-0.000100006
7.54	9.99929e-05	-7.54	-0.000100017
7.55	9.99821e-05	-7.55	-0.00010001
7.56	0.000100001	-7.56	-0.000100001
7.57	9.99988e-05	-7.57	-0.000100011
7.58	9.99829e-05	-7.58	-9.99891e-05
7.59	0.000100022	-7.59	-9.99913e-05
7.6	9.99937e-05	-7.6	-0.000100013
7.61	0.000100014	-7.61	-9.9997e-05
7.62	9.99931e-05	-7.62	-9.9994e-05
7.63	9.99861e-05	-7.63	-9.99917e-05
7.64	9.99901e-05	-7.64	-9.99986e-05
7.65	0.000100012	-7.65	-9.99982e-05
7.66	0.000100013	-7.66	-9.99885e-05
7.67	9.9981e-05	-7.67	-0.000100013
7.68	9.99973e-05	-7.68	-0.000100004
7.69	9.99806e-05	-7.69	-0.000100024
7.7	0.000100024	-7.7	-0.000100005
7.71	9.99747e-05	-7.71	-0.000100006
7.72	9.99924e-05	-7.72	-9.99824e-05
7.73	9.99692e-05	-7.73	-0.0001
7.74	0.00010001	-7.74	-9.99986e-05
7.75	9.99954e-05	-7.75	-9.99771e-05
7.76	9.99903e-05	-7.76	-0.000100002
7.77	0.00010001	-7.77	-9.99959e-05
7.78	9.99576e-05	-7.78	-9.99904e-05
7.79	0.000100005	-7.79	-9.99778e-05
7.8	0.000100015	-7.8	-0.000100007
7.81	0.000100003	-7.81	-9.99929e-05
7.82	0.0001	-7.82	-9.99997e-05
7.83	0.000100009	-7.83	-9.99795e-05
7.84	9.99937e-05	-7.84	-0.000100017
7.85	0.000100007	-7.85	-9.99925e-05
7.86	0.000100022	-7.86	-0.000100026
7.87	9.99903e-05	-7.87	-0.000100002
7.88	9.99981e-05	-7.88	-0.000100009
7.89	9.99924e-05	-7.89	-9.99837e-05
7.9	9.99977e-05	-7.9	-0.000100014
7.91	0.000100004	-7.91	-9.9994e-05
7.92	9.99945e-05	-7.92	-9.99891e-05
7.93	0.000100008	-7.93	-0.000100003
7.94	0.000100029	-7.94	-9.99881e-05
7.95	0.000100027	-7.95	-9.99961e-05
7.96	9.99996e-05	-7.96	-0.000100009
7.97	0.0001	-7.97	-9.99733e-05
7.98	9.99969e-05	-7.98	-0.000100014
7.99	9.99926e-05	-7.99	-9.99974e-05
8	9.99842e-05	-8	-0.000100009
8.01	9.99844e-05	-8.01	-9.99862e-05
8.02	9.99829e-05	-8.02	-9.99953e-05
8.03	9.99884e-05	-8.03	-9.9991e-05
8.04	0.000100004	-8.04	-9.99972e-05
8.05	0.000100011	-8.05	-9.99891e-05
8.06	0.000100012	-8.06	-9.99936e-05
8.07	9.99791e-05	-8.07	-9.99879e-05
8.08	0.00010002	-8.08	-0.000100018
8.09	9.99905e-05	-8.09	-0.000100003
8.1	9.99931e-05	-8.1	-0.000100005
8.11	9.99899e-05	-8.11	-9.99963e-05
8.12	9.99743e-05	-8.12	-0.000100007
8.13	0.000100019	-8.13	-0.000100004
8.14	9.9996e-05	-8.14	-0.000100016
8.15	0.000100004	-8.15	-0.000100005
8.16	0.000100014	-8.16	-0.000100003
8.17	9.99958e-05	-8.17	-9.99972e-05
8.18	9.99912e-05	-8.18	-0.000100026
8.19	9.99829e-05	-8.19	-9.9982e-05
8.2	0.000100001	-8.2	-9.99856e-05
8.21	9.99931e-05	-8.21	-9.99953e-05
8.22	9.99859e-05	-8.22	-9.99858e-05
8.23	9.9973e-05	-8.23	-0.000100004
8.24	0.000100004	-8.24	-0.000100006
8.25	9.99926e-05	-8.25	-9.99976e-05
8.26	0.000100014	-8.26	-9.99968e-05
8.27	9.99969e-05	-8.27	-0.000100018
8.28	9.99903e-05	-8.28	-9.99963e-05
8.29	0.0001	-8.29	-9.99946e-05
8.3	9.99966e-05	-8.3	-9.9998e-05
8.31	9.99941e-05	-8.31	-9.99949e-05
8.32	9.99994e-05	-8.32	-0.000100013
8.33	0.000100005	-8.33	-9.99832e-05
8.34	0.000100005	-8.34	-0.000100015
8.35	9.9968e-05	-8.35	-0.000100018
8.36	9.99975e-05	-8.36	-0.000100006
8.37	9.99975e-05	-8.37	-9.99776e-05
8.38	0.000100018	-8.38	-0.000100038
8.39	9.9988e-05	-8.39	-9.99993e-05
8.4	9.99977e-05	-8.4	-0.000100007
8.41	0.000100002	-8.41	-0.0001
8.42	9.99941e-05	-8.42	-0.000100005
8.43	0.000100011	-8.43	-0.000100018
8.44	0.000100021	-8.44	-0.000100004
8.45	9.99918e-05	-8.45	-0.00010001
8.46	0.000100001	-8.46	-0.000100003
8.47	9.99888e-05	-8.47	-0.000100001
8.48	0.000100007	-8.48	-0.000100023
8.49	0.00010001	-8.49	-9.99828e-05
8.5	0.000100019	-8.5	-0.000100005
8.51	9.99758e-05	-8.51	-0.000100008
8.52	9.99891e-05	-8.52	-9.99822e-05
8.53	9.99893e-05	-8.53	-9.99906e-05
8.54	9.99899e-05	-8.54	-0.000100001
8.55	0.000100022	-8.55	-0.000100008
8.56	0.00010001	-8.56	-0.000100013
8.57	9.99838e-05	-8.57	-9.999e-05
8.58	9.99802e-05	-8.58	-0.00010001
8.59	0.000100044	-8.59	-0.000100002
8.6	9.99595e-05	-8.6	-0.000100004
8.61	9.99907e-05	-8.61	-9.99887e-05
8.62	9.99813e-05	-8.62	-9.99858e-05
8.63	0.000100002	-8.63	-0.000100013
8.64	0.0001	-8.64	-9.99936e-05
8.65	0.000100005	-8.65	-9.99754e-05
8.66	0.000100003	-8.66	-0.000100004
8.67	9.99897e-05	-8.67	-9.99932e-05
8.68	0.000100007	-8.68	-9.9986e-05
8.69	9.99781e-05	-8.69	-0.000100006
8.7	9.99954e-05	-8.7	-9.99845e-05
8.71	0.000100003	-8.71	-9.999e-05
8.72	0.00010001	-8.72	-0.000100002
8.73	0.000100004	-8.73	-0.000100021
8.74	9.99962e-05	-8.74	-0.000100019
8.75	9.9999e-05	-8.75	-9.99782e-05
8.76	9.99819e-05	-8.76	-9.99883e-05
8.77	0.00010001	-8.77	-9.99929e-05
8.78	0.000100004	-8.78	-0.000100005
8.79	0.000100001	-8.79	-0.000100003
8.8	9.99893e-05	-8.8	-0.000100001
8.81	0.000100006	-8.81	-9.99986e-05
8.82	9.99762e-05	-8.82	-0.000100015
8.83	0.000100018	-8.83	-9.99953e-05
8.84	9.99861e-05	-8.84	-0.000100011
8.85	0.000100014	-8.85	-0.000100001
8.86	9.99665e-05	-8.86	-0.000100005
8.87	0.00010001	-8.87	-9.99921e-05
8.88	9.99929e-05	-8.88	-0.000100009
8.89	0.000100015	-8.89	-0.000100006
8.9	0.000100009	-8.9	-9.99841e-05
8.91	0.000100007	-8.91	-0.000100014
8.92	9.99905e-05	-8.92	-0.000100001
8.93	9.99981e-05	-8.93	-9.99946e-05
8.94	0.000100019	-8.94	-0.000100008
8.95	9.9981e-05	-8.95	-9.99887e-05
8.96	0.000100005	-8.96	-9.99993e-05
8.97	9.99988e-05	-8.97	-9.99995e-05
8.98	0.000100016	-8.98	-0.000100016
8.99	0.000100006	-8.99	-9.99803e-05
9	9.99827e-05	-9	-9.99936e-05
9.01	9.99804e-05	-9.01	-9.99915e-05
9.02	9.99971e-05	-9.02	-0.000100024
9.03	0.000100021	-9.03	-0.0001
9.04	0.000100008	-9.04	-0.000100013
9.05	9.99604e-05	-9.05	-0.000100004
9.06	9.99977e-05	-9.06	-0.000100003
9.07	0.000100018	-9.07	-0.000100007
9.08	9.99947e-05	-9.08	-0.000100021
9.09	9.99855e-05	-9.09	-0.000100007
9.1	9.99956e-05	-9.1	-9.99936e-05
9.11	0.0001	-9.11	-0.000100004
9.12	9.99998e-05	-9.12	-9.99674e-05
9.13	9.99979e-05	-9.13	-0.00010002
9.14	9.99941e-05	-9.14	-9.99883e-05
9.15	9.9999e-05	-9.15	-0.000100007
9.16	9.99931e-05	-9.16	-9.99997e-05
9.17	0.000100001	-9.17	-9.99708e-05
9.18	9.99829e-05	-9.18	-9.99976e-05
9.19	0.000100015	-9.19	-9.99991e-05
9.2	0.000100012	-9.2	-0.000100001
9.21	0.000100009	-9.21	-9.99946e-05
9.22	0.0001	-9.22	-0.000100003
9.23	0.000100006	-9.23	-9.99879e-05
9.2405	9.99853e-05	-9.24	-0.000100024
9.2505	0.000100012	-9.25	-0.000100005
9.2605	9.99929e-05	-9.26	-9.999e-05
9.2705	9.9969e-05	-9.27	-0.000100013
9.2805	0.000100006	-9.28	-0.000100001
9.2905	0.000100002	-9.29	-9.9986e-05
9.3005	9.99914e-05	-9.3	-9.99856e-05
9.3105	9.99884e-05	-9.31	-0.000100006
9.3205	0.000100001	-9.32	-9.99968e-05
9.3305	9.99829e-05	-9.33	-0.00010002
9.3405	9.99981e-05	-9.34	-0.000100021
9.3505	9.99876e-05	-9.35	-0.000100013
9.3605	0.000100002	-9.36	-9.99978e-05
9.3705	0.000100001	-9.37	-9.99963e-05
9.3805	9.99933e-05	-9.38	-0.000100007
9.3905	0.000100026	-9.39	-9.99995e-05
9.4005	9.99992e-05	-9.4	-9.99957e-05
9.4105	9.99922e-05	-9.41	-0.000100029
9.4205	9.99971e-05	-9.42	-9.99891e-05
9.4305	0.000100006	-9.43	-9.99953e-05
9.4405	9.99861e-05	-9.44	-0.000100026
9.4505	0.000100003	-9.45	-9.9997e-05
9.4605	9.99791e-05	-9.46	-0.000100012
9.4705	0.000100019	-9.47	-9.99978e-05
9.4805	9.99958e-05	-9.48	-0.000100004
9.4905	9.99872e-05	-9.49	-9.9994e-05
9.5005	9.99753e-05	-9.5	-0.000100024
9.5105	0.000100006	-9.51	-9.99799e-05
9.5205	9.99975e-05	-9.52	-0.000100003
9.5305	0.000100012	-9.53	-0.000100015
9.5405	9.99637e-05	-9.54	-9.9998e-05
9.5505	9.99969e-05	-9.55	-0.000100008
9.5605	0.0001	-9.56	-0.000100009
9.5705	9.99857e-05	-9.57	-9.99645e-05
9.5805	9.99907e-05	-9.58	-0.000100025
9.5905	0.000100007	-9.59	-9.99809e-05
9.6005	0.000100007	-9.6	-9.99832e-05
9.6105	9.99713e-05	-9.61	-0.000100017
9.6205	9.99878e-05	-9.62	-9.99982e-05
9.6305	9.99884e-05	-9.63	-0.000100011
9.6405	0.000100014	-9.64	-9.99951e-05
9.6505	9.99935e-05	-9.65	-9.99944e-05
9.6605	9.99821e-05	-9.66	-0.000100007
9.6705	9.99747e-05	-9.67	-9.99991e-05
9.6805	9.99869e-05	-9.68	-9.99809e-05
9.6905	0.000100011	-9.69	-9.99997e-05
9.7005	9.99903e-05	-9.7	-0.0001
9.7105	9.99943e-05	-9.71	-0.000100008
9.7205	9.99703e-05	-9.72	-9.99792e-05
9.7305	0.000100003	-9.73	-0.000100013
9.7405	0.000100025	-9.74	-9.99851e-05
9.7505	9.99947e-05	-9.75	-9.99854e-05
9.7605	9.99939e-05	-9.76	-0.000100005
9.7705	9.99745e-05	-9.77	-0.000100017
9.7805	9.99994e-05	-9.78	-9.99687e-05
9.7905	0.000100008	-9.79	-9.99896e-05
9.8005	9.99859e-05	-9.8	-9.99944e-05
9.8105	9.99859e-05	-9.81	-0.000100025
9.8205	0.000100007	-9.82	-0.000100033
9.8305	0.000100017	-9.83	-9.99927e-05
9.8405	0.0001	-9.84	-9.99961e-05
9.8505	9.9969e-05	-9.85	-0.000100007
9.8605	9.99832e-05	-9.86	-0.000100005
9.8705	0.000100001	-9.87	-9.99851e-05
9.8805	0.000100005	-9.88	-0.000100009
9.8905	0.000100015	-9.89	-0.000100022
9.9005	0.000100007	-9.9	-9.99991e-05
9.9105	9.99753e-05	-9.91	-9.99809e-05
9.9205	9.99943e-05	-9.92	-9.99851e-05
9.9305	9.99958e-05	-9.93	-0.000100001
9.9405	9.99918e-05	-9.94	-9.99925e-05
9.9505	0.000100029	-9.95	-0.000100012
9.9605	9.99956e-05	-9.96	-9.99702e-05
9.9705	9.99979e-05	-9.97	-9.99712e-05
9.9805	9.9996e-05	-9.98	-9.99339e-05
9.9905	0.000100019	-9.99	-0.000100028
10.0005	0.000100012	-10	-9.99695e-05
10.0005	0.000100011	-10	-9.99761e-05
9.9905	9.99899e-05	-9.99	-0.0001
9.9805	0.000100008	-9.98	-9.99925e-05
9.9705	9.99971e-05	-9.97	-9.99883e-05
9.9605	9.99901e-05	-9.96	-9.99989e-05
9.9505	0.000100005	-9.95	-9.99982e-05
9.9405	9.99985e-05	-9.94	-9.99946e-05
9.9305	9.99859e-05	-9.93	-0.000100002
9.9205	0.000100005	-9.92	-9.99929e-05
9.9105	9.99772e-05	-9.91	-9.99851e-05
9.9005	9.99943e-05	-9.9	-0.000100007
9.8905	9.99988e-05	-9.89	-9.9979e-05
9.8805	9.99937e-05	-9.88	-9.999e-05
9.8705	9.99901e-05	-9.87	-9.99887e-05
9.8605	9.99696e-05	-9.86	-0.000100005
9.8505	0.000100015	-9.85	-9.99925e-05
9.8405	0.000100007	-9.84	-0.000100004
9.8305	9.99998e-05	-9.83	-9.99864e-05
9.8205	9.99774e-05	-9.82	-9.99577e-05
9.8105	9.99971e-05	-9.81	-0.000100009
9.8005	9.99819e-05	-9.8	-9.999e-05
9.7905	9.99935e-05	-9.79	-9.99921e-05
9.7805	0.000100009	-9.78	-9.9978e-05
9.7705	9.99958e-05	-9.77	-0.000100018
9.7605	9.99827e-05	-9.76	-9.99959e-05
9.7505	0.000100005	-9.75	-0.000100006
9.7405	9.99798e-05	-9.74	-0.000100002
9.7305	9.99855e-05	-9.73	-0.000100011
9.7205	0.000100009	-9.72	-0.000100005
9.7105	0.000100006	-9.71	-0.000100029
9.7005	9.9999e-05	-9.7	-9.99929e-05
9.6905	9.99901e-05	-9.69	-9.99972e-05
9.6805	9.99891e-05	-9.68	-0.000100008
9.6705	9.99861e-05	-9.67	-0.000100005
9.6605	0.000100001	-9.66	-9.99923e-05
9.6505	9.99844e-05	-9.65	-9.99974e-05
9.6405	9.99983e-05	-9.64	-0.000100015
9.6305	9.99905e-05	-9.63	-9.99695e-05
9.6205	9.99926e-05	-9.62	-9.99685e-05
9.6105	9.99937e-05	-9.61	-9.99731e-05
9.6005	0.0001	-9.6	-9.999e-05
9.5905	9.99988e-05	-9.59	-0.00010002
9.5805	9.9996e-05	-9.58	-9.99742e-05
9.5705	9.99983e-05	-9.57	-0.000100007
9.5605	9.99945e-05	-9.56	-9.9991e-05
9.5505	0.00010003	-9.55	-9.99986e-05
9.5405	9.99863e-05	-9.54	-0.000100003
9.5305	9.99958e-05	-9.53	-0.000100016
9.5205	0.000100007	-9.52	-9.99908e-05
9.5105	9.99935e-05	-9.51	-9.99961e-05
9.5005	0.000100006	-9.5	-9.99976e-05
9.4905	0.00010001	-9.49	-9.99984e-05
9.4805	0.00010001	-9.48	-0.000100033
9.4705	9.99829e-05	-9.47	-9.99795e-05
9.4605	9.99758e-05	-9.46	-0.000100013
9.4505	9.99781e-05	-9.45	-9.99906e-05
9.4405	9.99808e-05	-9.44	-9.99986e-05
9.4305	0.000100029	-9.43	-0.00010001
9.4205	9.9995e-05	-9.42	-0.00010001
9.4105	0.000100029	-9.41	-0.000100006
9.4005	9.99832e-05	-9.4	-0.000100015
9.3905	9.99633e-05	-9.39	-0.000100016
9.3805	0.00010002	-9.38	-0.000100011
9.3705	9.99996e-05	-9.37	-0.000100002
9.3605	0.000100006	-9.36	-0.00010001
9.3505	9.99543e-05	-9.35	-9.9998e-05
9.3405	0.000100001	-9.34	-0.00010001
9.3305	9.99981e-05	-9.33	-0.000100007
9.3205	9.99825e-05	-9.32	-9.99997e-05
9.3105	9.99912e-05	-9.31	-0.0001
9.3005	9.99992e-05	-9.3	-9.99986e-05
9.2905	0.000100005	-9.29	-9.99809e-05
9.2805	0.000100033	-9.28	-9.99877e-05
9.2705	0.000100003	-9.27	-0.000100017
9.2605	0.000100017	-9.26	-9.99997e-05
9.2505	0.000100012	-9.25	-0.000100007
9.2405	0.000100011	-9.24	-9.99978e-05
9.23	9.99926e-05	-9.23	-9.99936e-05
9.22	9.9992e-05	-9.22	-9.99978e-05
9.21	0.000100006	-9.21	-9.997e-05
9.2	9.99762e-05	-9.2	-9.99885e-05
9.19	9.99958e-05	-9.19	-9.9987e-05
9.18	9.99874e-05	-9.18	-9.99963e-05
9.17	0.000100008	-9.17	-0.00010002
9.16	9.99886e-05	-9.16	-0.000100005
9.15	0.000100014	-9.15	-0.000100007
9.14	0.000100006	-9.14	-9.99866e-05
9.13	0.000100004	-9.13	-9.997e-05
9.12	0.000100001	-9.12	-0.000100016
9.11	0.000100021	-9.11	-0.00010001
9.1	0.000100002	-9.1	-9.99993e-05
9.09	9.99861e-05	-9.09	-9.99942e-05
9.08	9.99956e-05	-9.08	-9.99942e-05
9.07	0.000100009	-9.07	-9.99993e-05
9.06	0.000100004	-9.06	-0.000100003
9.05	9.99859e-05	-9.05	-9.99913e-05
9.04	9.9999e-05	-9.04	-0.000100038
9.03	0.000100002	-9.03	-9.99913e-05
9.02	9.99956e-05	-9.02	-9.99862e-05
9.01	9.99992e-05	-9.01	-9.99826e-05
9	9.99829e-05	-9	-9.99934e-05
8.99	0.000100004	-8.99	-9.99778e-05
8.98	9.99789e-05	-8.98	-0.000100003
8.97	0.000100008	-8.97	-0.00010002
8.96	9.99926e-05	-8.96	-0.000100003
8.95	9.99907e-05	-8.95	-9.99904e-05
8.94	0.00010002	-8.94	-0.000100008
8.93	0.00010001	-8.93	-0.000100012
8.92	0.000100006	-8.92	-0.000100012
8.91	9.99817e-05	-8.91	-0.000100007
8.9	0.000100003	-8.9	-0.000100024
8.89	0.000100006	-8.89	-0.000100018
8.88	9.99813e-05	-8.88	-0.000100019
8.87	0.0001	-8.87	-0.000100008
8.86	9.99897e-05	-8.86	-0.000100001
8.85	0.0001	-8.85	-9.99982e-05
8.84	9.99789e-05	-8.84	-9.99908e-05
8.83	9.99966e-05	-8.83	-9.99891e-05
8.82	0.000100007	-8.82	-0.000100031
8.81	0.0001	-8.81	-0.000100005
8.8	9.99956e-05	-8.8	-0.000100003
8.79	0.000100004	-8.79	-9.99944e-05
8.78	9.99937e-05	-8.78	-9.9975e-05
8.77	9.99878e-05	-8.77	-0.000100007
8.76	9.99945e-05	-8.76	-0.000100003
8.75	9.998e-05	-8.75	-0.000100011
8.74	0.000100009	-8.74	-9.99963e-05
8.73	9.99882e-05	-8.73	-9.9975e-05
8.72	9.99985e-05	-8.72	-9.99955e-05
8.71	9.99728e-05	-8.71	-9.99976e-05
8.7	9.99859e-05	-8.7	-9.99824e-05
8.69	9.99806e-05	-8.69	-9.99839e-05
8.68	9.99882e-05	-8.68	-9.99845e-05
8.67	0.0001	-8.67	-0.000100016
8.66	9.99947e-05	-8.66	-9.99991e-05
8.65	9.99975e-05	-8.65	-0.000100007
8.64	9.9991e-05	-8.64	-0.000100015
8.63	0.000100012	-8.63	-9.99917e-05
8.62	9.9988e-05	-8.62	-9.99995e-05
8.61	9.99739e-05	-8.61	-0.000100002
8.6	9.99983e-05	-8.6	-9.99685e-05
8.59	9.99844e-05	-8.59	-9.9987e-05
8.58	9.99914e-05	-8.58	-0.000100012
8.57	9.99895e-05	-8.57	-9.99925e-05
8.56	9.99688e-05	-8.56	-0.000100004
8.55	0.000100003	-8.55	-9.99965e-05
8.54	9.99945e-05	-8.54	-9.99944e-05
8.53	9.99743e-05	-8.53	-9.99991e-05
8.52	9.99779e-05	-8.52	-9.99824e-05
8.51	9.99815e-05	-8.51	-0.000100003
8.5	9.99969e-05	-8.5	-0.000100014
8.49	0.000100007	-8.49	-9.99965e-05
8.48	9.9995e-05	-8.48	-9.99968e-05
8.47	9.99943e-05	-8.47	-0.000100016
8.46	0.000100001	-8.46	-0.000100017
8.45	9.99971e-05	-8.45	-9.99991e-05
8.44	0.000100005	-8.44	-9.99972e-05
8.43	0.000100007	-8.43	-9.99989e-05
8.42	9.99935e-05	-8.42	-0.000100013
8.41	9.99922e-05	-8.41	-0.000100007
8.4	9.99753e-05	-8.4	-0.000100002
8.39	0.000100008	-8.39	-0.000100002
8.38	9.99893e-05	-8.38	-9.99826e-05
8.37	9.9984e-05	-8.37	-0.000100009
8.36	9.99945e-05	-8.36	-9.99955e-05
8.35	0.000100005	-8.35	-9.99809e-05
8.34	0.000100021	-8.34	-9.99736e-05
8.33	0.000100002	-8.33	-9.9991e-05
8.32	0.000100017	-8.32	-9.99991e-05
8.31	9.99663e-05	-8.31	-9.99818e-05
8.3	0.000100006	-8.3	-9.99963e-05
8.29	9.9992e-05	-8.29	-9.9982e-05
8.28	9.99914e-05	-8.28	-0.000100008
8.27	9.99954e-05	-8.27	-9.99883e-05
8.26	9.99741e-05	-8.26	-9.99949e-05
8.25	0.00010001	-8.25	-9.99963e-05
8.24	9.99962e-05	-8.24	-9.99837e-05
8.23	9.99937e-05	-8.23	-9.99845e-05
8.22	9.99842e-05	-8.22	-9.99986e-05
8.21	9.99926e-05	-8.21	-9.99915e-05
8.2	9.99859e-05	-8.2	-9.99963e-05
8.19	9.99971e-05	-8.19	-0.00010001
8.18	0.000100004	-8.18	-0.000100007
8.17	0.00010001	-8.17	-0.000100002
8.16	9.99867e-05	-8.16	-9.99986e-05
8.15	9.99893e-05	-8.15	-0.000100013
8.14	9.99905e-05	-8.14	-0.000100016
8.13	0.000100004	-8.13	-9.99999e-05
8.12	0.000100017	-8.12	-0.00010003
8.11	9.99905e-05	-8.11	-0.00010003
8.1	0.000100007	-8.1	-0.000100002
8.09	9.99844e-05	-8.09	-0.000100004
8.08	9.99998e-05	-8.08	-9.99968e-05
8.07	9.99918e-05	-8.07	-0.000100003
8.06	9.99857e-05	-8.06	-0.000100001
8.05	9.9995e-05	-8.05	-9.99986e-05
8.04	9.99867e-05	-8.04	-0.000100029
8.03	0.0001	-8.03	-9.99972e-05
8.02	9.99931e-05	-8.02	-9.99925e-05
8.01	0.000100015	-8.01	-0.00010002
8	9.9992e-05	-8	-9.99944e-05
7.99	9.9984e-05	-7.99	-9.99841e-05
7.98	0.00010002	-7.98	-0.00010002
7.97	0.000100007	-7.97	-0.00010002
7.96	9.99939e-05	-7.96	-9.99736e-05
7.95	9.99861e-05	-7.95	-0.000100031
7.94	0.0001	-7.94	-9.99965e-05
7.93	0.000100005	-7.93	-0.000100015
7.92	9.99897e-05	-7.92	-9.99978e-05
7.91	0.000100002	-7.91	-9.99974e-05
7.9	9.99977e-05	-7.9	-9.99934e-05
7.89	9.99857e-05	-7.89	-0.000100033
7.88	0.000100001	-7.88	-0.00010001
7.87	9.99962e-05	-7.87	-9.99953e-05
7.86	9.99969e-05	-7.86	-0.000100009
7.85	0.000100016	-7.85	-0.000100001
7.84	9.9995e-05	-7.84	-0.000100006
7.83	9.99983e-05	-7.83	-0.000100006
7.82	9.99969e-05	-7.82	-9.99691e-05
7.81	9.9991e-05	-7.81	-9.99849e-05
7.8	0.000100004	-7.8	-9.99927e-05
7.79	9.99808e-05	-7.79	-9.99868e-05
7.78	0.000100004	-7.78	-9.99932e-05
7.77	9.99969e-05	-7.77	-0.000100018
7.76	9.9996e-05	-7.76	-0.000100021
7.75	9.99855e-05	-7.75	-0.000100025
7.74	9.99781e-05	-7.74	-9.99649e-05
7.73	9.9991e-05	-7.73	-0.000100031
7.72	9.99863e-05	-7.72	-9.9987e-05
7.71	9.99977e-05	-7.71	-9.99814e-05
7.7	0.000100011	-7.7	-9.99795e-05
7.69	0.000100046	-7.69	-9.99995e-05
7.68	9.99924e-05	-7.68	-0.000100006
7.67	0.000100002	-7.67	-0.000100004
7.66	9.99977e-05	-7.66	-9.99938e-05
7.65	9.99848e-05	-7.65	-0.000100009
7.64	9.9996e-05	-7.64	-9.99997e-05
7.63	0.000100004	-7.63	-9.99936e-05
7.62	0.000100004	-7.62	-9.99881e-05
7.61	0.000100007	-7.61	-9.99866e-05
7.6	9.99791e-05	-7.6	-9.99997e-05
7.59	0.0001	-7.59	-0.000100025
7.58	9.99985e-05	-7.58	-0.000100016
7.57	9.99815e-05	-7.57	-9.99891e-05
7.56	9.99941e-05	-7.56	-0.000100019
7.55	9.99802e-05	-7.55	-0.000100009
7.54	0.000100022	-7.54	-0.000100013
7.53	0.0001	-7.53	-9.99797e-05
7.52	0.000100002	-7.52	-0.000100001
7.51	9.99914e-05	-7.51	-9.99824e-05
7.5	9.99914e-05	-7.5	-9.99883e-05
7.49	0.000100008	-7.49	-9.99873e-05
7.48	9.99998e-05	-7.48	-9.99906e-05
7.47	9.99935e-05	-7.47	-9.99904e-05
7.46	9.99977e-05	-7.46	-9.99946e-05
7.45	9.99914e-05	-7.45	-9.999e-05
7.44	9.99882e-05	-7.44	-0.000100003
7.43	0.000100011	-7.43	-9.99925e-05
7.42	0.000100005	-7.42	-0.00010002
7.41	0.000100004	-7.41	-0.000100003
7.4	0.000100002	-7.4	-9.99858e-05
7.39	0.000100006	-7.39	-0.000100012
7.38	9.99914e-05	-7.38	-9.99942e-05
7.37	0.000100004	-7.37	-9.99828e-05
7.36	9.99737e-05	-7.36	-9.99908e-05
7.35	9.99861e-05	-7.35	-9.99822e-05
7.34	0.0001	-7.34	-9.99851e-05
7.33	9.99832e-05	-7.33	-9.99866e-05
7.32	0.000100001	-7.32	-0.000100002
7.31	9.99937e-05	-7.31	-9.99949e-05
7.3	9.99846e-05	-7.3	-0.00010003
7.29	0.000100001	-7.29	-0.000100013
7.28	0.000100022	-7.28	-9.99925e-05
7.27	0.000100014	-7.27	-9.99769e-05
7.26	9.99766e-05	-7.26	-9.99847e-05
7.25	9.99781e-05	-7.25	-0.000100013
7.24	9.99992e-05	-7.24	-0.000100005
7.23	9.99971e-05	-7.23	-9.99814e-05
7.22	0.000100012	-7.22	-9.99999e-05
7.21	9.99973e-05	-7.21	-9.99586e-05
7.2	9.99924e-05	-7.2	-0.000100008
7.19	9.99996e-05	-7.19	-9.99729e-05
7.18	9.99732e-05	-7.18	-0.000100007
7.17	9.99855e-05	-7.17	-9.99997e-05
7.16	0.000100001	-7.16	-9.99731e-05
7.15	0.000100038	-7.15	-0.000100011
7.14	0.000100019	-7.14	-9.9982e-05
7.13	9.99604e-05	-7.13	-9.9994e-05
7.12	9.99969e-05	-7.12	-9.99946e-05
7.11	0.000100001	-7.11	-9.99784e-05
7.1	0.000100002	-7.1	-0.00010002
7.09	9.99859e-05	-7.09	-0.000100001
7.08	9.99893e-05	-7.08	-0.000100014
7.07	9.99844e-05	-7.07	-0.000100014
7.06	9.99947e-05	-7.06	-0.000100033
7.05	0.0001	-7.05	-0.000100013
7.04	9.99981e-05	-7.04	-0.000100014
7.03	0.000100013	-7.03	-9.99818e-05
7.02	0.000100004	-7.02	-9.99738e-05
7.01	0.000100004	-7.01	-0.000100029
7	9.99876e-05	-7	-9.99868e-05
6.99	0.000100012	-6.99	-0.000100031
6.98	9.99926e-05	-6.98	-0.000100006
6.97	9.99895e-05	-6.97	-9.99944e-05
6.96	0.000100019	-6.96	-9.99906e-05
6.95	0.000100031	-6.95	-0.000100012
6.94	9.99918e-05	-6.94	-0.000100016
6.93	9.99696e-05	-6.93	-9.99932e-05
6.92	0.000100011	-6.92	-9.99835e-05
6.91	9.998e-05	-6.91	-9.9982e-05
6.9	9.99924e-05	-6.9	-9.99949e-05
6.89	0.000100003	-6.89	-9.99946e-05
6.88	0.000100004	-6.88	-9.99873e-05
6.87	9.99933e-05	-6.87	-0.000100024
6.86	9.9992e-05	-6.86	-0.000100019
6.85	0.000100003	-6.85	-0.000100009
6.84	9.99851e-05	-6.84	-9.9991e-05
6.83	0.000100001	-6.83	-9.99984e-05
6.82	9.99975e-05	-6.82	-0.000100013
6.81	0.000100004	-6.81	-0.00010002
6.8	9.99977e-05	-6.8	-0.000100016
6.79	0.000100011	-6.79	-9.99898e-05
6.78	9.9996e-05	-6.78	-0.000100026
6.77	9.99941e-05	-6.77	-9.99961e-05
6.76	9.99977e-05	-6.76	-0.000100012
6.75	0.000100007	-6.75	-0.000100023
6.74	9.99945e-05	-6.74	-9.99811e-05
6.73	0.000100004	-6.73	-0.00010001
6.72	9.99762e-05	-6.72	-0.00010003
6.71	0.000100006	-6.71	-9.99946e-05
6.7	9.99975e-05	-6.7	-9.99809e-05
6.69	9.99747e-05	-6.69	-0.000100033
6.68	9.99783e-05	-6.68	-9.99771e-05
6.67	9.99903e-05	-6.67	-0.000100015
6.66	9.99979e-05	-6.66	-0.000100016
6.65	9.99947e-05	-6.65	-0.000100012
6.64	0.000100003	-6.64	-9.99938e-05
6.63	0.000100007	-6.63	-9.99754e-05
6.62	9.99941e-05	-6.62	-0.000100021
6.61	9.99916e-05	-6.61	-0.000100011
6.6	9.99945e-05	-6.6	-0.000100027
6.59	9.99922e-05	-6.59	-9.99953e-05
6.58	0.000100003	-6.58	-0.000100018
6.57	9.99863e-05	-6.57	-9.99915e-05
6.56	0.0001	-6.56	-9.99843e-05
6.55	9.99956e-05	-6.55	-0.000100028
6.54	9.99865e-05	-6.54	-9.99839e-05
6.53	0.000100003	-6.53	-0.000100001
6.52	9.99971e-05	-6.52	-0.00010001
6.51	0.000100008	-6.51	-0.000100036
6.5	9.99652e-05	-6.5	-0.000100007
6.49	0.000100013	-6.49	-0.000100003
6.48	9.99825e-05	-6.48	-9.99991e-05
6.47	9.99857e-05	-6.47	-0.000100016
6.46	9.99743e-05	-6.46	-9.99805e-05
6.45	0.000100004	-6.45	-9.99799e-05
6.44	0.000100007	-6.44	-0.000100009
6.43	9.99872e-05	-6.43	-0.000100009
6.42	9.99929e-05	-6.42	-9.99843e-05
6.41	0.000100007	-6.41	-9.999e-05
6.4	9.99806e-05	-6.4	-0.000100005
6.39	9.99842e-05	-6.39	-0.000100041
6.38	0.0001	-6.38	-9.99837e-05
6.37	9.99819e-05	-6.37	-9.9991e-05
6.36	0.000100021	-6.36	-9.99854e-05
6.35	9.99907e-05	-6.35	-0.000100015
6.34	9.99758e-05	-6.34	-0.000100008
6.33	9.99945e-05	-6.33	-0.000100007
6.32	0.000100027	-6.32	-0.0001
6.31	9.99758e-05	-6.31	-9.99944e-05
6.3	9.99998e-05	-6.3	-0.000100003
6.29	0.000100023	-6.29	-9.99761e-05
6.28	9.99593e-05	-6.28	-9.99885e-05
6.27	9.99935e-05	-6.27	-9.99598e-05
6.26	0.0001	-6.26	-0.000100006
6.25	0.000100027	-6.25	-9.99993e-05
6.24	0.000100014	-6.24	-9.99835e-05
6.23	9.99741e-05	-6.23	-9.99951e-05
6.22	0.000100006	-6.22	-9.99875e-05
6.21	0.000100011	-6.21	-0.000100007
6.2	9.99922e-05	-6.2	-0.000100005
6.19	9.9996e-05	-6.19	-0.000100004
6.18	9.99969e-05	-6.18	-0.000100009
6.17	0.00010002	-6.17	-0.00010001
6.16	9.99905e-05	-6.16	-9.99959e-05
6.15	0.000100003	-6.15	-0.000100015
6.14	0.000100012	-6.14	-9.99879e-05
6.13	0.000100005	-6.13	-0.000100018
6.12	9.99931e-05	-6.12	-9.99927e-05
6.11	9.99675e-05	-6.11	-0.000100012
6.1	0.000100004	-6.1	-0.000100014
6.09	9.99969e-05	-6.09	-0.000100029
6.08	9.9981e-05	-6.08	-0.000100022
6.07	9.99952e-05	-6.07	-0.000100007
6.06	9.99876e-05	-6.06	-0.000100027
6.05	9.99796e-05	-6.05	-0.000100017
6.04	0.000100006	-6.04	-9.99997e-05
6.03	9.99966e-05	-6.03	-9.99887e-05
6.02	0.000100013	-6.02	-0.000100026
6.01	9.9973e-05	-6.01	-0.000100018
6	0.0001	-6	-9.99997e-05
5.99	0.000100018	-5.99	-0.000100011
5.98	0.000100015	-5.98	-9.99858e-05
5.97	0.000100024	-5.97	-0.000100005
5.96	9.99893e-05	-5.96	-0.000100018
5.95	9.99924e-05	-5.95	-0.000100019
5.94	0.00010001	-5.94	-9.9991e-05
5.93	9.99941e-05	-5.93	-9.99786e-05
5.92	0.000100016	-5.92	-9.99984e-05
5.91	9.99958e-05	-5.91	-9.99917e-05
5.9	9.99914e-05	-5.9	-0.000100014
5.89	0.000100011	-5.89	-9.99818e-05
5.88	9.99985e-05	-5.88	-9.99721e-05
5.87	9.99884e-05	-5.87	-0.000100006
5.86	9.99863e-05	-5.86	-0.000100022
5.85	0.000100016	-5.85	-0.000100015
5.84	0.000100043	-5.84	-9.99868e-05
5.83	0.000100017	-5.83	-0.000100009
5.82	0.000100031	-5.82	-0.000100009
5.81	9.99785e-05	-5.81	-9.99729e-05
5.8	9.99884e-05	-5.8	-0.000100005
5.79	0.000100014	-5.79	-9.99826e-05
5.78	0.000100043	-5.78	-0.000100011
5.77	9.99985e-05	-5.77	-0.000100001
5.76	9.99874e-05	-5.76	-0.000100015
5.75	9.99916e-05	-5.75	-9.99946e-05
5.74	0.00010001	-5.74	-0.000100012
5.73	9.99912e-05	-5.73	-0.000100005
5.72	9.99817e-05	-5.72	-0.000100005
5.71	9.99772e-05	-5.71	-9.99862e-05
5.7	0.000100019	-5.7	-0.000100019
5.69	0.000100037	-5.69	-0.000100001
5.68	0.000100013	-5.68	-9.99995e-05
5.67	9.99888e-05	-5.67	-0.000100013
5.66	9.99865e-05	-5.66	-9.99803e-05
5.65	0.000100016	-5.65	-0.000100003
5.64	9.99772e-05	-5.64	-0.000100007
5.63	9.9988e-05	-5.63	-9.99923e-05
5.62	9.99971e-05	-5.62	-0.000100019
5.61	9.99931e-05	-5.61	-9.99868e-05
5.6	9.99848e-05	-5.6	-0.00010001
5.59	9.99895e-05	-5.59	-0.000100014
5.58	9.99907e-05	-5.58	-9.99889e-05
5.57	0.00010002	-5.57	-9.99873e-05
5.56	9.99988e-05	-5.56	-0.000100021
5.55	9.99884e-05	-5.55	-9.99989e-05
5.54	9.99855e-05	-5.54	-0.000100013
5.53	0.000100009	-5.53	-0.000100013
5.52	0.000100015	-5.52	-0.000100018
5.51	0.00010003	-5.51	-0.00010001
5.5	9.99943e-05	-5.5	-9.99904e-05
5.49	9.99954e-05	-5.49	-9.9982e-05
5.48	9.99897e-05	-5.48	-9.99944e-05
5.47	0.00010001	-5.47	-9.99847e-05
5.46	9.99836e-05	-5.46	-0.000100004
5.45	0.00010002	-5.45	-9.99664e-05
5.44	0.00010005	-5.44	-9.99615e-05
5.43	0.000100008	-5.43	-9.99949e-05
5.42	0.000100003	-5.42	-9.99957e-05
5.41	9.99888e-05	-5.41	-9.99927e-05
5.4	9.99804e-05	-5.4	-0.000100001
5.39	9.99973e-05	-5.39	-9.99763e-05
5.38	0.000100024	-5.38	-9.9997e-05
5.37	0.000100007	-5.37	-0.000100014
5.36	0.000100007	-5.36	-0.000100014
5.35	0.000100008	-5.35	-0.000100027
5.34	9.99971e-05	-5.34	-0.000100012
5.33	9.99886e-05	-5.33	-9.99835e-05
5.32	0.000100014	-5.32	-9.99896e-05
5.31	9.9981e-05	-5.31	-9.99953e-05
5.3	9.9999e-05	-5.3	-9.99944e-05
5.29	0.000100013	-5.29	-9.99919e-05
5.28	9.99935e-05	-5.28	-9.99814e-05
5.27	9.99722e-05	-5.27	-9.99965e-05
5.26	0.000100007	-5.26	-9.99936e-05
5.25	9.99895e-05	-5.25	-0.000100006
5.24	9.99819e-05	-5.24	-9.99972e-05
5.23	9.99937e-05	-5.23	-9.99826e-05
5.22	9.99983e-05	-5.22	-0.000100021
5.21	0.000100012	-5.21	-0.000100017
5.2	0.000100024	-5.2	-9.99807e-05
5.19	0.000100008	-5.19	-0.000100016
5.18	0.000100004	-5.18	-0.000100003
5.17	9.99897e-05	-5.17	-0.000100014
5.16	0.0001	-5.16	-9.99807e-05
5.15	9.99872e-05	-5.15	-0.000100009
5.14	0.000100001	-5.14	-9.99615e-05
5.13	0.000100002	-5.13	-9.99748e-05
5.12	0.00010002	-5.12	-9.99896e-05
5.11	0.000100002	-5.11	-0.000100032
5.1	0.000100002	-5.1	-0.000100015
5.09	9.99895e-05	-5.09	-0.00010003
5.08	9.9976e-05	-5.08	-0.000100014
5.07	9.99884e-05	-5.07	-9.99906e-05
5.06	0.000100006	-5.06	-0.000100014
5.05	9.99684e-05	-5.05	-0.000100012
5.04	0.000100005	-5.04	-9.99891e-05
5.03	0.000100002	-5.03	-9.99879e-05
5.02	0.000100008	-5.02	-9.99843e-05
5.01	9.99851e-05	-5.01	-9.99822e-05
5	0.000100006	-5	-0.000100007
4.99	9.99781e-05	-4.99	-9.99523e-05
4.98	0.000100013	-4.98	-0.000100023
4.97	9.99853e-05	-4.97	-0.000100007
4.96	9.96679e-05	-4.96	-9.99999e-05
4.95	9.12652e-05	-4.95	-9.99896e-05
4.94	0.0001	-4.94	-9.99754e-05
4.93	0.000100002	-4.93	-9.99898e-05
4.92	9.99861e-05	-4.92	-0.000100011
4.91	9.99802e-05	-4.91	-9.99889e-05
4.9	9.6966e-05	-4.9	-0.000100003
4.89	9.96318e-05	-4.89	-0.000100022
4.88	9.47191e-05	-4.88	-0.000100032
4.87	9.99848e-05	-4.87	-9.99984e-05
4.86	9.99886e-05	-4.86	-9.99702e-05
4.85	9.99853e-05	-4.85	-0.000100006
4.84	8.96392e-05	-4.84	-9.99348e-05
4.83	9.03629e-05	-4.83	-9.99889e-05
4.82	9.97797e-05	-4.82	-9.99913e-05
4.81	9.66927e-05	-4.81	-9.99639e-05
4.8	0.000100035	-4.8	-9.99851e-05
4.79	8.9822e-05	-4.79	-0.000100001
4.78	9.53971e-05	-4.78	-0.000100003
4.77	9.04569e-05	-4.77	-0.000100019
4.76	8.67574e-05	-4.76	-9.99784e-05
4.75	8.89062e-05	-4.75	-0.000100023
4.74	9.23453e-05	-4.74	-0.000100005
4.73	9.21262e-05	-4.73	-0.000100037
4.72	9.3057e-05	-4.72	-9.9967e-05
4.71	8.75009e-05	-4.71	-9.99761e-05
4.7	8.83472e-05	-4.7	-9.99927e-05
4.69	8.26882e-05	-4.69	-0.000100013
4.68	7.79216e-05	-4.68	-0.000100007
4.67	8.25943e-05	-4.67	-9.99668e-05
4.66	7.82029e-05	-4.66	-0.000100004
4.65	7.87313e-05	-4.65	-0.000100012
4.64	7.14591e-05	-4.64	-9.99752e-05
4.63	8.18307e-05	-4.63	-0.000100028
4.62	7.64482e-05	-4.62	-9.99995e-05
4.61	9.02429e-05	-4.61	-9.99685e-05
4.6	7.81995e-05	-4.6	-9.99999e-05
4.59	8.2895e-05	-4.59	-0.000100007
4.58	7.58797e-05	-4.58	-0.000100018
4.57	7.84504e-05	-4.57	-9.99908e-05
4.56	7.63303e-05	-4.56	-9.99695e-05
4.55	7.80747e-05	-4.55	-0.000100001
4.54	7.46535e-05	-4.54	-0.000100009
4.53	7.69431e-05	-4.53	-9.99695e-05
4.52	8.01024e-05	-4.52	-0.000100017
4.51	7.68375e-05	-4.51	-9.9991e-05
4.5	7.70682e-05	-4.5	-0.000100023
4.49	7.51089e-05	-4.49	-9.99748e-05
4.48	7.15247e-05	-4.48	-9.99965e-05
4.47	7.26736e-05	-4.47	-9.99822e-05
4.46	7.34004e-05	-4.46	-9.99805e-05
4.45	6.73138e-05	-4.45	-0.000100019
4.44	7.20819e-05	-4.44	-0.000100014
4.43	6.34677e-05	-4.43	-0.000100002
4.42	6.7314e-05	-4.42	-9.99828e-05
4.41	6.43767e-05	-4.41	-9.99961e-05
4.4	6.30691e-05	-4.4	-9.99847e-05
4.39	6.30978e-05	-4.39	-9.9987e-05
4.38	6.08836e-05	-4.38	-0.000100017
4.37	5.91037e-05	-4.37	-9.9974e-05
4.36	6.21341e-05	-4.36	-9.99995e-05
4.35	6.03183e-05	-4.35	-0.000100021
4.34	6.27826e-05	-4.34	-9.9978e-05
4.33	5.75894e-05	-4.33	-0.0001
4.32	5.669e-05	-4.32	-0.000100006
4.31	5.91777e-05	-4.31	-9.99972e-05
4.3	5.79704e-05	-4.3	-9.99803e-05
4.29	5.86749e-05	-4.29	-0.000100031
4.28	5.37053e-05	-4.28	-0.000100007
4.27	5.84358e-05	-4.27	-0.000100017
4.26	5.58906e-05	-4.26	-0.000100027
4.25	5.39358e-05	-4.25	-0.00010002
4.24	5.41918e-05	-4.24	-9.99714e-05
4.23	5.17155e-05	-4.23	-0.000100019
4.22	5.37019e-05	-4.22	-9.99856e-05
4.21	5.07868e-05	-4.21	-0.000100014
4.2	5.20105e-05	-4.2	-9.99738e-05
4.19	5.01599e-05	-4.19	-9.99915e-05
4.18	4.95741e-05	-4.18	-9.99944e-05
4.17	4.96865e-05	-4.17	-0.00010003
4.16	5.14721e-05	-4.16	-9.9986e-05
4.15	5.1392e-05	-4.15	-9.99714e-05
4.14	5.17115e-05	-4.14	-0.00010001
4.13	4.91325e-05	-4.13	-9.99565e-05
4.12	4.75887e-05	-4.12	-0.000100013
4.11	4.63933e-05	-4.11	-0.000100007
4.1	4.7603e-05	-4.1	-0.000100007
4.09	4.58068e-05	-4.09	-9.99761e-05
4.08	4.72515e-05	-4.08	-9.99875e-05
4.07	4.6168e-05	-4.07	-0.000100044
4.06	4.67638e-05	-4.06	-9.65009e-05
4.05	4.63327e-05	-4.05	-6.99307e-05
4.04	4.54148e-05	-4.04	-6.69236e-05
4.03	4.51681e-05	-4.03	-7.03324e-05
4.02	4.11393e-05	-4.02	-5.67515e-05
4.01	4.63726e-05	-4.01	-6.08309e-05
4	4.20497e-05	-4	-5.76817e-05
3.99	4.31131e-05	-3.99	-5.55853e-05
3.98	4.23032e-05	-3.98	-5.33039e-05
3.97	4.10569e-05	-3.97	-5.61118e-05
3.96	4.2289e-05	-3.96	-4.58805e-05
3.95	4.07412e-05	-3.95	-5.4718e-05
3.94	4.11478e-05	-3.94	-4.9175e-05
3.93	3.87679e-05	-3.93	-6.2767e-05
3.92	3.73769e-05	-3.92	-4.75931e-05
3.91	4.11429e-05	-3.91	-5.14855e-05
3.9	3.75507e-05	-3.9	-4.78896e-05
3.89	3.75473e-05	-3.89	-4.04434e-05
3.88	3.94281e-05	-3.88	-4.19346e-05
3.87	3.66577e-05	-3.87	-4.32447e-05
3.86	3.66184e-05	-3.86	-3.45707e-05
3.85	3.62123e-05	-3.85	-4.10448e-05
3.84	3.80275e-05	-3.84	-3.50396e-05
3.83	3.56617e-05	-3.83	-3.61872e-05
3.82	3.52785e-05	-3.82	-4.02798e-05
3.81	3.61024e-05	-3.81	-3.1855e-05
3.8	3.52707e-05	-3.8	-3.63006e-05
3.79	3.64946e-05	-3.79	-4.13893e-05
3.78	3.33849e-05	-3.78	-3.88891e-05
3.77	3.42636e-05	-3.77	-3.92643e-05
3.76	3.303e-05	-3.76	-3.42365e-05
3.75	3.44121e-05	-3.75	-3.73229e-05
3.74	3.26953e-05	-3.74	-3.76448e-05
3.73	3.42417e-05	-3.73	-3.64275e-05
3.72	3.1222e-05	-3.72	-3.45163e-05
3.71	3.09936e-05	-3.71	-3.61637e-05
3.7	3.07218e-05	-3.7	-3.73357e-05
3.69	2.94468e-05	-3.69	-3.80371e-05
3.68	3.03064e-05	-3.68	--
3.67	2.93907e-05	-3.67	--
3.66	2.97222e-05	-3.66	-2.71169e-05
3.65	2.933e-05	-3.65	-2.98402e-05
3.64	2.85863e-05	-3.64	-2.70393e-05
3.63	2.96995e-05	-3.63	-3.26963e-05
3.62	2.8685e-05	-3.62	-2.99167e-05
3.61	2.87335e-05	-3.61	-2.87766e-05
3.6	2.79931e-05	-3.6	-2.70131e-05
3.59	2.78938e-05	-3.59	-2.95007e-05
3.58	2.8818e-05	-3.58	-2.50648e-05
3.57	2.56167e-05	-3.57	-1.77076e-05
3.56	2.76418e-05	-3.56	-2.34049e-05
3.55	2.61005e-05	-3.55	-2.33893e-05
3.54	2.62148e-05	-3.54	-1.96418e-05
3.53	2.63276e-05	-3.53	-2.434e-05
3.52	2.5304e-05	-3.52	-1.99693e-05
3.51	2.60705e-05	-3.51	-2.06388e-05
3.5	2.44084e-05	-3.5	-1.95956e-05
3.49	2.61106e-05	-3.49	-2.38068e-05
3.48	2.40763e-05	-3.48	-2.00226e-05
3.47	2.46005e-05	-3.47	-1.98611e-05
3.46	2.49928e-05	-3.46	-2.55413e-05
3.45	2.34977e-05	-3.45	-2.61678e-05
3.44	2.22803e-05	-3.44	-1.87678e-05
3.43	2.18769e-05	-3.43	-2.59418e-05
3.42	2.16875e-05	-3.42	-2.23134e-05
3.41	2.10627e-05	-3.41	-1.91033e-05
3.4	2.06325e-05	-3.4	-1.48042e-05
3.39	2.03156e-05	-3.39	-1.95007e-05
3.38	2.01895e-05	-3.38	-1.918e-05
3.37	2.07679e-05	-3.37	-1.70374e-05
3.36	2.09461e-05	-3.36	-1.52767e-05
3.35	1.93002e-05	-3.35	-1.70145e-05
3.34	1.9617e-05	-3.34	-1.47146e-05
3.33	2.09455e-05	-3.33	-9.897e-06
3.32	2.10189e-05	-3.32	-1.42498e-05
3.31	1.95236e-05	-3.31	-1.1578e-05
3.3	2.0916e-05	-3.3	-1.91528e-05
3.29	1.89059e-05	-3.29	-1.70174e-05
3.28	1.93386e-05	-3.28	-1.19396e-05
3.27	1.95324e-05	-3.27	-1.06236e-05
3.26	1.84827e-05	-3.26	-1.00956e-05
3.25	1.86723e-05	-3.25	-1.32518e-05
3.24	1.78952e-05	-3.24	-1.55207e-05
3.23	1.90048e-05	-3.23	-1.06072e-05
3.22	1.70658e-05	-3.22	-1.35403e-05
3.21	1.75791e-05	-3.21	-8.55106e-06
3.2	1.81666e-05	-3.2	-1.0418e-05
3.19	1.68098e-05	-3.19	-1.57826e-05
3.18	1.58482e-05	-3.18	-1.12927e-05
3.17	1.65998e-05	-3.17	-9.11681e-06
3.16	1.56979e-05	-3.16	-8.6567e-06
3.15	1.61091e-05	-3.15	-8.65059e-06
3.14	1.53955e-05	-3.14	-1.12103e-05
3.13	1.55899e-05	-3.13	-1.20874e-05
3.12	1.51395e-05	-3.12	-1.28552e-05
3.11	1.48614e-05	-3.11	-1.12041e-05
3.1	1.54898e-05	-3.1	-9.72894e-06
3.09	1.3711e-05	-3.09	-1.04166e-05
3.08	1.49805e-05	-3.08	-1.31597e-05
3.07	1.40948e-05	-3.07	-1.11234e-05
3.06	1.43879e-05	-3.06	-8.78638e-06
3.05	1.37463e-05	-3.05	-9.15476e-06
3.04	1.38021e-05	-3.04	-1.26464e-05
3.03	1.41058e-05	-3.03	-1.30241e-05
3.02	1.36027e-05	-3.02	-1.22038e-05
3.01	1.31366e-05	-3.01	-9.08813e-06
3	1.33627e-05	-3	-8.71996e-06
2.99	1.29371e-05	-2.99	-9.09973e-06
2.98	1.29289e-05	-2.98	-1.00408e-05
2.97	1.26078e-05	-2.97	-7.69348e-06
2.96	1.2097e-05	-2.96	-1.04613e-05
2.95	1.2162e-05	-2.95	-8.06608e-06
2.94	1.19053e-05	-2.94	-9.7825e-06
2.93	1.13583e-05	-2.93	-8.00303e-06
2.92	1.138e-05	-2.92	-7.60218e-06
2.91	1.11127e-05	-2.91	-6.82789e-06
2.9	1.06205e-05	-2.9	-7.7112e-06
2.89	1.09851e-05	-2.89	-7.47419e-06
2.88	1.08375e-05	-2.88	-7.57561e-06
2.87	1.08016e-05	-2.87	-5.42608e-06
2.86	1.04539e-05	-2.86	-6.56853e-06
2.85	1.06363e-05	-2.85	-5.73668e-06
2.84	1.07392e-05	-2.84	-5.06255e-06
2.83	9.86513e-06	-2.83	-8.37288e-06
2.82	1.05011e-05	-2.82	-4.9529e-06
2.81	9.83498e-06	-2.81	-6.81608e-06
2.8	1.01123e-05	-2.8	-5.70863e-06
2.79	9.40438e-06	-2.79	-9.10458e-06
2.78	9.53891e-06	-2.78	-6.65224e-06
2.77	9.78121e-06	-2.77	-3.66875e-06
2.76	9.12455e-06	-2.76	-3.7474e-06
2.75	9.42947e-06	-2.75	-4.01077e-06
2.74	9.33458e-06	-2.74	-4.89217e-06
2.73	9.00814e-06	-2.73	-5.2673e-06
2.72	9.04863e-06	-2.72	-5.35712e-06
2.71	8.71609e-06	-2.71	-7.09231e-06
2.7	8.75573e-06	-2.7	-4.53455e-06
2.69	8.50837e-06	-2.69	-5.85455e-06
2.68	8.19059e-06	-2.68	-5.90115e-06
2.67	8.33925e-06	-2.67	-5.16735e-06
2.66	8.24035e-06	-2.66	-7.22853e-06
2.65	8.16086e-06	-2.65	-4.73866e-06
2.64	8.14483e-06	-2.64	-5.27046e-06
2.63	8.01788e-06	-2.63	-4.84156e-06
2.62	7.66151e-06	-2.62	-6.399e-06
2.61	8.01852e-06	-2.61	-4.47361e-06
2.6	7.23744e-06	-2.6	-5.4868e-06
2.59	7.32706e-06	-2.59	-5.41047e-06
2.58	7.19168e-06	-2.58	-5.36978e-06
2.57	7.17165e-06	-2.57	-4.35257e-06
2.56	6.96141e-06	-2.56	-4.8772e-06
2.55	6.94391e-06	-2.55	-6.29483e-06
2.54	6.80283e-06	-2.54	-6.8941e-06
2.53	6.81844e-06	-2.53	-4.92928e-06
2.52	6.78322e-06	-2.52	-5.93615e-06
2.51	6.63097e-06	-2.51	-5.8303e-06
2.5	6.84184e-06	-2.5	-4.75532e-06
2.49	6.21745e-06	-2.49	-4.82744e-06
2.48	6.4085e-06	-2.48	-4.49596e-06
2.47	6.35979e-06	-2.47	-3.89585e-06
2.46	6.10969e-06	-2.46	-4.44092e-06
2.45	6.01838e-06	-2.45	-4.7336e-06
2.44	5.88385e-06	-2.44	-3.36131e-06
2.43	6.02302e-06	-2.43	-2.83858e-06
2.42	5.62384e-06	-2.42	-4.29986e-06
2.41	5.64978e-06	-2.41	-4.43017e-06
2.4	5.74003e-06	-2.4	-4.04071e-06
2.39	5.43721e-06	-2.39	-3.79358e-06
2.38	5.48087e-06	-2.38	-4.5219e-06
2.37	5.43869e-06	-2.37	-4.10123e-06
2.36	5.29256e-06	-2.36	-3.64597e-06
2.35	5.15296e-06	-2.35	-6.49241e-06
2.34	4.92015e-06	-2.34	-4.63429e-06
2.33	5.01631e-06	-2.33	-4.42638e-06
2.32	4.73754e-06	-2.32	-3.47749e-06
2.31	4.74365e-06	-2.31	-4.29079e-06
2.3	4.55787e-06	-2.3	-3.01212e-06
2.29	4.46994e-06	-2.29	-3.80285e-06
2.28	4.48154e-06	-2.28	-5.00098e-06
2.27	4.37969e-06	-2.27	-2.85714e-06
2.26	4.40183e-06	-2.26	-2.88138e-06
2.25	4.19348e-06	-2.25	-2.4314e-06
2.24	4.41448e-06	-2.24	-2.80843e-06
2.23	4.22048e-06	-2.23	-2.98977e-06
2.22	4.15194e-06	-2.22	-4.03438e-06
2.21	4.04334e-06	-2.21	-3.24976e-06
2.2	3.99948e-06	-2.2	-2.59693e-06
2.19	3.92631e-06	-2.19	-2.76921e-06
2.18	3.9339e-06	-2.18	-2.98935e-06
2.17	3.75993e-06	-2.17	-3.40917e-06
2.16	3.60135e-06	-2.16	-2.71712e-06
2.15	3.64374e-06	-2.15	-3.002e-06
2.14	3.48938e-06	-2.14	-2.47611e-06
2.13	3.52776e-06	-2.13	-2.00736e-06
2.12	3.41726e-06	-2.12	-2.59693e-06
2.11	3.2823e-06	-2.11	-3.07812e-06
2.1	3.23591e-06	-2.1	-3.169e-06
2.09	3.31899e-06	-2.09	-2.70025e-06
2.08	3.13532e-06	-2.08	-3.138e-06
2.07	3.22747e-06	-2.07	-2.89087e-06
2.06	3.05013e-06	-2.06	-2.82382e-06
2.05	3.10264e-06	-2.05	-3.12936e-06
2.04	2.9894e-06	-2.04	-2.87232e-06
2.03	2.88396e-06	-2.03	-2.4837e-06
2.02	2.88986e-06	-2.02	-2.46936e-06
2.01	2.81268e-06	-2.01	-2.38016e-06
2	2.81606e-06	-2	-2.1227e-06
1.99	2.80678e-06	-1.99	-2.07336e-06
1.98	2.7781e-06	-1.98	-2.09929e-06
1.97	2.66781e-06	-1.97	-1.72354e-06
1.96	2.621e-06	-1.96	-1.58753e-06
1.95	2.55204e-06	-1.95	-1.63877e-06
1.94	2.46748e-06	-1.94	-1.52427e-06
1.93	2.46917e-06	-1.93	-1.62043e-06
1.92	2.41477e-06	-1.92	-1.68495e-06
1.91	2.3515e-06	-1.91	-1.95275e-06
1.9	2.28888e-06	-1.9	-1.63497e-06
1.89	2.23531e-06	-1.89	-1.43234e-06
1.88	2.18892e-06	-1.88	-1.74336e-06
1.87	2.13557e-06	-1.87	-1.73197e-06
1.86	2.11638e-06	-1.86	-1.24657e-06
1.85	2.05417e-06	-1.85	-1.20144e-06
1.84	2.00588e-06	-1.84	-1.32395e-06
1.83	1.98543e-06	-1.83	-1.54979e-06
1.82	1.96202e-06	-1.82	-1.31446e-06
1.81	1.92976e-06	-1.81	-1.85111e-06
1.8	1.85869e-06	-1.8	-1.73661e-06
1.79	1.82158e-06	-1.79	-2.11785e-06
1.78	1.84583e-06	-1.78	-1.47008e-06
1.77	1.76949e-06	-1.77	-1.38848e-06
1.76	1.72247e-06	-1.76	-1.29591e-06
1.75	1.73027e-06	-1.75	-1.26723e-06
1.74	1.65393e-06	-1.74	-9.74342e-07
1.73	1.66954e-06	-1.73	-1.17572e-06
1.72	1.56853e-06	-1.72	-1.07281e-06
1.71	1.59616e-06	-1.71	-1.3172e-06
1.7	1.54892e-06	-1.7	-1.04224e-06
1.69	1.47258e-06	-1.69	-1.11963e-06
1.68	1.4011e-06	-1.68	-1.11942e-06
1.67	1.36757e-06	-1.67	-1.10719e-06
1.66	1.30747e-06	-1.66	-1.29696e-06
1.65	1.35091e-06	-1.65	-1.23012e-06
1.64	1.29693e-06	-1.64	-9.63166e-07
1.63	1.29461e-06	-1.63	-1.05848e-06
1.62	1.19107e-06	-1.62	-8.88099e-07
1.61	1.21131e-06	-1.61	-9.85096e-07
1.6	1.18179e-06	-1.6	-9.62534e-07
1.59	1.12738e-06	-1.59	-9.59582e-07
1.58	1.13772e-06	-1.58	-8.70597e-07
1.57	1.10482e-06	-1.57	-8.61741e-07
1.56	1.10524e-06	-1.56	-7.9785e-07
1.55	1.0481e-06	-1.55	-7.68118e-07
1.54	1.05358e-06	-1.54	-7.65377e-07
1.53	1.03776e-06	-1.53	-6.15454e-07
1.52	1.02638e-06	-1.52	-6.513e-07
1.51	9.84834e-07	-1.51	-4.77971e-07
1.5	9.72603e-07	-1.5	-4.73754e-07
1.49	9.3085e-07	-1.49	-6.27684e-07
1.48	9.40339e-07	-1.48	-5.01588e-07
1.47	9.08076e-07	-1.47	-4.09019e-07
1.46	8.73704e-07	-1.46	-4.40648e-07
1.45	8.53881e-07	-1.45	-4.37064e-07
1.44	8.35746e-07	-1.44	-4.64687e-07
1.43	8.15924e-07	-1.43	-5.193e-07
1.42	7.76491e-07	-1.42	-4.38118e-07
1.41	7.52873e-07	-1.41	-4.49505e-07
1.4	7.67212e-07	-1.4	-4.09019e-07
1.39	7.23773e-07	-1.39	-4.26521e-07
1.38	7.28201e-07	-1.38	-4.39805e-07
1.37	6.8687e-07	-1.37	-3.90463e-07
1.36	6.71265e-07	-1.36	-4.56674e-07
1.35	6.70211e-07	-1.35	-3.46604e-07
1.34	6.53973e-07	-1.34	-2.83345e-07
1.33	6.00622e-07	-1.33	-2.73856e-07
1.32	6.2909e-07	-1.32	-2.53613e-07
1.31	5.97459e-07	-1.31	-2.55089e-07
1.3	6.27193e-07	-1.3	-2.86929e-07
1.29	5.82276e-07	-1.29	-3.0422e-07
1.28	5.88814e-07	-1.28	-2.91568e-07
1.27	5.67304e-07	-1.27	-2.67952e-07
1.26	5.58659e-07	-1.26	-3.00636e-07
1.25	5.48326e-07	-1.25	-2.4539e-07
1.24	5.23654e-07	-1.24	-2.39696e-07
1.23	5.3715e-07	-1.23	-2.4307e-07
1.22	5.18382e-07	-1.22	-2.19243e-07
1.21	4.88227e-07	-1.21	-2.1629e-07
1.2	4.80214e-07	-1.2	-2.36955e-07
1.19	4.70092e-07	-1.19	-2.16923e-07
1.18	4.62079e-07	-1.18	-3.0169e-07
1.17	4.4078e-07	-1.17	-2.87351e-07
1.16	4.32135e-07	-1.16	-2.29575e-07
1.15	4.30448e-07	-1.15	-2.57409e-07
1.14	4.08728e-07	-1.14	-2.08699e-07
1.13	3.93756e-07	-1.13	-2.27888e-07
1.12	3.74355e-07	-1.12	-2.47709e-07
1.11	3.71825e-07	-1.11	-2.19875e-07
1.1	3.48418e-07	-1.1	-2.65421e-07
1.09	3.42513e-07	-1.09	-2.04482e-07
1.08	3.45887e-07	-1.08	-2.59096e-07
1.07	3.25433e-07	-1.07	-2.08489e-07
1.06	3.26276e-07	-1.06	-1.75805e-07
1.05	3.10882e-07	-1.05	-3.40067e-07
1.04	3.15522e-07	-1.04	-3.51032e-07
1.03	2.9338e-07	-1.03	-3.31422e-07
1.02	3.02658e-07	-1.02	-2.95997e-07
1.01	2.84734e-07	-1.01	-2.74489e-07
1	2.78197e-07	-1	-3.14552e-07
0.99	2.94223e-07	-0.99	-2.64578e-07
0.98	2.69129e-07	-0.98	-2.07856e-07
0.97	2.84945e-07	-0.97	-1.7454e-07
0.96	2.48675e-07	-0.96	-1.63153e-07
0.95	2.73769e-07	-0.95	-1.57038e-07
0.94	2.57531e-07	-0.94	-1.49658e-07
0.93	2.45301e-07	-0.93	-1.67581e-07
0.92	2.30118e-07	-0.92	-1.36163e-07
0.91	2.34124e-07	-0.91	-1.3553e-07
0.9	2.27587e-07	-0.9	-1.33632e-07
0.89	2.14724e-07	-0.89	-1.12757e-07
0.88	2.0165e-07	-0.88	-1.04533e-07
0.87	2.1852e-07	-0.87	-1.08118e-07
0.86	2.04813e-07	-0.86	-1.06431e-07
0.85	2.02915e-07	-0.85	-9.73639e-08
0.84	1.85834e-07	-0.84	-9.65204e-08
0.83	1.94902e-07	-0.83	-1.07274e-07
0.82	1.73182e-07	-0.82	-1.07696e-07
0.81	1.72128e-07	-0.81	-9.29358e-08
0.8	1.90263e-07	-0.8	-1.03057e-07
0.79	1.65801e-07	-0.79	-1.04322e-07
0.78	1.84358e-07	-0.78	-1.05588e-07
0.77	1.76556e-07	-0.77	-9.88399e-08
0.76	1.56101e-07	-0.76	-1.04533e-07
0.75	1.41762e-07	-0.75	-9.67313e-08
0.74	1.27844e-07	-0.74	-8.4923e-08
0.73	1.30375e-07	-0.73	-7.45907e-08
0.72	1.28477e-07	-0.72	-8.76642e-08
0.71	1.20464e-07	-0.71	-7.48016e-08
0.7	1.20675e-07	-0.7	-6.84757e-08
0.69	1.29953e-07	-0.69	-6.51019e-08
0.68	1.08233e-07	-0.68	-5.51913e-08
0.67	1.12029e-07	-0.67	-7.5645e-08
0.66	1.11396e-07	-0.66	-5.45587e-08
0.65	1.04226e-07	-0.65	-5.07632e-08
0.64	9.51589e-08	-0.64	-5.60348e-08
0.63	1.08022e-07	-0.63	-9.31466e-08
0.62	1.05492e-07	-0.62	-7.90188e-08
0.61	1.01274e-07	-0.61	-7.35364e-08
0.6	7.70238e-08	-0.6	-6.67888e-08
0.59	8.69348e-08	-0.59	-6.65779e-08
0.58	6.75345e-08	-0.58	-5.16067e-08
0.57	7.61803e-08	-0.57	-6.99517e-08
0.56	7.91325e-08	-0.56	-5.07632e-08
0.55	5.0032e-08	-0.55	-5.18175e-08
0.54	7.76564e-08	-0.54	-5.24501e-08
0.53	6.12083e-08	-0.53	-4.52808e-08
0.52	5.27733e-08	-0.52	-4.52808e-08
0.51	4.43384e-08	-0.51	-4.9498e-08
0.5	4.6658e-08	-0.5	-4.29613e-08
0.49	4.45493e-08	-0.49	-4.69677e-08
0.48	4.87667e-08	-0.48	-4.02201e-08
0.47	4.41275e-08	-0.47	-4.1907e-08
0.46	4.20188e-08	-0.46	-3.49485e-08
0.45	3.63252e-08	-0.45	-2.94661e-08
0.44	3.71687e-08	-0.44	-3.34725e-08
0.43	3.23186e-08	-0.43	-3.70571e-08
0.42	3.06316e-08	-0.42	-3.09421e-08
0.41	3.31621e-08	-0.41	-3.22073e-08
0.4	3.08425e-08	-0.4	-2.84118e-08
0.39	3.08425e-08	-0.39	-2.71466e-08
0.38	2.76794e-08	-0.38	-2.52488e-08
0.37	2.78903e-08	-0.37	-2.56705e-08
0.36	2.32511e-08	-0.36	-2.54597e-08
0.35	2.53598e-08	-0.35	-2.41945e-08
0.34	2.72577e-08	-0.34	-2.39836e-08
0.33	2.28293e-08	-0.33	-2.71466e-08
0.32	2.1775e-08	-0.32	-1.74469e-08
0.31	2.11423e-08	-0.31	-1.93447e-08
0.3	2.26184e-08	-0.3	-1.78686e-08
0.29	2.1775e-08	-0.29	-1.47057e-08
0.28	2.28293e-08	-0.28	-1.40731e-08
0.27	1.98771e-08	-0.27	-1.80795e-08
0.26	1.98771e-08	-0.26	-1.97664e-08
0.25	1.39726e-08	-0.25	-1.55491e-08
0.24	1.43944e-08	-0.24	-1.76578e-08
0.23	1.39726e-08	-0.23	-1.30188e-08
0.22	1.31291e-08	-0.22	-1.06993e-08
0.21	1.41835e-08	-0.21	-1.34405e-08
0.2	1.14422e-08	-0.2	-1.19645e-08
0.19	9.5443e-09	-0.19	-1.04884e-08
0.18	7.43556e-09	-0.18	-7.74722e-09
0.17	5.95945e-09	-0.17	-1.06993e-08
0.16	6.80294e-09	-0.16	-9.85584e-09
0.15	6.80294e-09	-0.15	-7.74722e-09
0.14	5.95945e-09	-0.14	-5.42772e-09
0.13	5.74857e-09	-0.13	-4.37335e-09
0.12	5.95945e-09	-0.12	-1.00667e-08
0.11	3.00722e-09	-0.11	-4.79509e-09
0.1	3.00722e-09	-0.1	-3.74073e-09
0.09	4.48333e-09	-0.09	-3.31898e-09
0.08	2.79635e-09	-0.08	-3.31898e-09
0.07	3.42897e-09	-0.07	-3.52985e-09
0.06	1.95285e-09	-0.06	-3.31898e-09
0.05	6.87613e-10	-0.05	-2.89723e-09
0.04	1.10936e-09	-0.04	-2.68636e-09
0.03	8.98487e-10	-0.03	-2.68636e-09
[truncated: 2 more rows]
